# Supplementary material for: High-efficiency green management of potato late blight by a self-assembled multicomponent nano-bioprotectant
Source: Nat Commun. 2023 Sep 12;14:5622. doi: 10.1038/s41467-023-41447-8 (PMC10497615; doi:10.1038/s41467-023-41447-8)
Supplement: Supplementary file 4 — Source Data [file 41467_2023_41447_MOESM4_ESM.xlsx]

## Sheet: Figure 1
Figure 1a
Control		dseGFP		dseGFP+SPc
Axis [m]	ROI.01 []	Axis [m]	ROI.01 []	Axis [m]	ROI.01 []
0	0	1.02e-07	0	0	0
3.31519e-07	0	2.04e-07	0	2.57959e-07	0
6.63038e-07	0	3.06e-07	0	5.15917e-07	0
9.94557e-07	0	4.08e-07	0	7.73876e-07	0
1.32608e-06	0	5.1e-07	0	1.03183e-06	0
1.65759e-06	0	6.13e-07	0	1.28979e-06	0
1.98911e-06	0	7.15e-07	0	1.54775e-06	0
2.32063e-06	0	8.17e-07	0	1.80571e-06	0
2.65215e-06	0	9.19e-07	0	2.06367e-06	0
2.98367e-06	0	1.02e-06	0	2.32163e-06	0
3.31519e-06	0	1.12e-06	0	2.57959e-06	0
3.64671e-06	0	1.23e-06	0	2.83754e-06	0
3.97823e-06	0	1.33e-06	0	3.0955e-06	0
4.30975e-06	0	1.43e-06	0	3.35346e-06	0
4.64127e-06	0	1.53e-06	0	3.61142e-06	0
4.97278e-06	0	1.63e-06	0	3.86938e-06	0
5.3043e-06	0	1.74e-06	0	4.12734e-06	0
5.63582e-06	0	1.84e-06	0	4.3853e-06	0
5.96734e-06	0	1.94e-06	0	4.64325e-06	0
6.29886e-06	0	2.04e-06	0	4.90121e-06	0
6.63038e-06	0	2.14e-06	0	5.15917e-06	0
6.9619e-06	0	2.25e-06	0	5.41713e-06	0
7.29342e-06	0	2.35e-06	0	5.67509e-06	0
7.62494e-06	0	2.45e-06	0	5.93305e-06	0
7.95645e-06	0	2.55e-06	0	6.191e-06	0
8.28797e-06	0	2.65e-06	0	6.44896e-06	0
8.61949e-06	0	2.76e-06	0	6.70692e-06	0
8.95101e-06	0	2.86e-06	0	6.96488e-06	0
9.28253e-06	0	2.96e-06	0	7.22284e-06	0
9.61405e-06	0	3.06e-06	0	7.4808e-06	0
9.94557e-06	0	3.16e-06	0	7.73876e-06	0
1.02771e-05	0	3.27e-06	0	7.99671e-06	0
1.06086e-05	0	3.37e-06	0	8.25467e-06	0
1.09401e-05	0	3.47e-06	0	8.51263e-06	0
1.12716e-05	0	3.57e-06	0	8.77059e-06	0
1.16032e-05	0	3.68e-06	0	9.02855e-06	0
1.19347e-05	0	3.78e-06	0	9.28651e-06	0
1.22662e-05	0	3.88e-06	0	9.54447e-06	0
1.25977e-05	0	3.98e-06	0	9.80242e-06	0
1.29292e-05	0	4.08e-06	0	1.00604e-05	0
1.32608e-05	0	4.19e-06	0	1.03183e-05	0
1.35923e-05	0	4.29e-06	0	1.05763e-05	0
1.39238e-05	0	4.39e-06	0	1.08343e-05	0
1.42553e-05	0	4.49e-06	0	1.10922e-05	0
1.45868e-05	0	4.59e-06	0	1.13502e-05	0
1.49184e-05	0	4.7e-06	0	1.16081e-05	0
1.52499e-05	0	4.8e-06	0	1.18661e-05	0
1.55814e-05	0	4.9e-06	0	1.21241e-05	0
1.59129e-05	0	5e-06	0	1.2382e-05	0
1.62444e-05	0	5.1e-06	0	1.264e-05	0
1.65759e-05	0	5.21e-06	0	1.28979e-05	0
1.69075e-05	0	5.31e-06	0	1.31559e-05	0
1.7239e-05	0	5.41e-06	0	1.34138e-05	0
1.75705e-05	0	5.51e-06	0	1.36718e-05	0
1.7902e-05	0	5.62e-06	0	1.39298e-05	0
1.82335e-05	0	5.72e-06	0	1.41877e-05	0
1.85651e-05	0	5.82e-06	0	1.44457e-05	0
1.88966e-05	0	5.92e-06	0	1.47036e-05	0
1.92281e-05	0	6.02e-06	0	1.49616e-05	0
1.95596e-05	0	6.13e-06	0.0527956	1.52196e-05	0
1.98911e-05	0	6.23e-06	0.204556	1.54775e-05	0
2.02227e-05	0	6.33e-06	0.0754725	1.57355e-05	0.683229
2.05542e-05	0	6.43e-06	0	1.59934e-05	0.931967
2.08857e-05	0	6.53e-06	0.0469409	1.62514e-05	0
2.12172e-05	0	6.64e-06	0.757142	1.65093e-05	0
2.15487e-05	0	6.74e-06	0.198424	1.67673e-05	0
2.18802e-05	0	6.84e-06	0	1.70253e-05	4.0853
2.22118e-05	0	6.94e-06	0	1.72832e-05	18.9973
2.25433e-05	0	7.04e-06	0	1.75412e-05	27.4719
2.28748e-05	0	7.15e-06	0	1.77991e-05	26.6818
2.32063e-05	0	7.25e-06	0.105995	1.80571e-05	25.0151
2.35378e-05	0	7.35e-06	1.19484	1.83151e-05	14.9283
2.38694e-05	0	7.45e-06	5.36335	1.8573e-05	8.17635
2.42009e-05	0	7.55e-06	2.58482	1.8831e-05	16.9329
2.45324e-05	0	7.66e-06	0.81469	1.90889e-05	35.9727
2.48639e-05	0	7.76e-06	0	1.93469e-05	50.3189
2.51954e-05	0	7.86e-06	0	1.96048e-05	60.0176
2.5527e-05	0	7.96e-06	0	1.98628e-05	56.7594
2.58585e-05	0	8.07e-06	0	2.01208e-05	54.2581
2.619e-05	0	8.17e-06	0	2.03787e-05	66.2315
2.65215e-05	0	8.27e-06	0	2.06367e-05	58.0758
2.6853e-05	0	8.37e-06	0	2.08946e-05	53.7026
2.71846e-05	0	8.47e-06	0	2.11526e-05	73.5673
2.75161e-05	0	8.58e-06	0	2.14106e-05	71.8499
2.78476e-05	0	8.68e-06	0	2.16685e-05	50.2001
2.81791e-05	0	8.78e-06	0	2.19265e-05	33.9834
2.85106e-05	0	8.88e-06	0	2.21844e-05	33.9123
2.88421e-05	0	8.98e-06	0	2.24424e-05	33.1747
2.91737e-05	0	9.09e-06	0	2.27004e-05	19.5806
2.95052e-05	0	9.19e-06	0	2.29583e-05	13.0801
2.98367e-05	0	9.29e-06	0	2.32163e-05	15.9255
3.01682e-05	0	9.39e-06	0	2.34742e-05	33.8868
3.04997e-05	0	9.49e-06	18.3274	2.37322e-05	70.3082
3.08313e-05	0	9.6e-06	36.6178	2.39901e-05	74.4722
3.11628e-05	0	9.7e-06	64.2018	2.42481e-05	51.6096
3.14943e-05	0	9.8e-06	84.3368	2.45061e-05	39.8492
3.18258e-05	0	9.9e-06	102.016	2.4764e-05	35.2682
3.21573e-05	0	1e-05	116.618	2.5022e-05	28.8969
3.24889e-05	0	1.01e-05	130.853	2.52799e-05	37.7466
3.28204e-05	0	1.02e-05	122.226	2.55379e-05	40.0607
		1.03e-05	117.516	2.57959e-05	56.8234
		1.04e-05	117.732	2.60538e-05	53.4623
		1.05e-05	91.8556	2.63118e-05	50.0628
		1.06e-05	114.322	2.65697e-05	70.9421
		1.07e-05	133.551	2.68277e-05	68.8351
		1.08e-05	126.847	2.70856e-05	57.8838
		1.09e-05	98.0649	2.73436e-05	58.5148
		1.1e-05	69.5275	2.76016e-05	68.6141
		1.11e-05	50.2069	2.78595e-05	105.616
		1.12e-05	56.6055	2.81175e-05	176.02
		1.13e-05	57.0366	2.83754e-05	145.472
		1.14e-05	72.8532	2.86334e-05	77.9252
		1.15e-05	88.5542	2.88914e-05	62.9273
		1.16e-05	101.462	2.91493e-05	63.1287
		1.17e-05	121.159	2.94073e-05	34.4337
		1.18e-05	133.168	2.96652e-05	20.7156
		1.19e-05	103.749	2.99232e-05	22.5219
		1.2e-05	107.486	3.01811e-05	25.6035
		1.21e-05	101.737	3.04391e-05	48.2425
		1.23e-05	92.1929	3.06971e-05	59.2523
		1.24e-05	85.6512	3.0955e-05	38.3442
		1.25e-05	51.4844	3.1213e-05	41.2164
		1.26e-05	29.4824	3.14709e-05	38.1928
		1.27e-05	5.80536	3.17289e-05	23.6612
		1.28e-05	0	3.19869e-05	9.87371
		1.29e-05	0	3.22448e-05	3.47739
		1.3e-05	0	3.25028e-05	0.610537
		1.31e-05	0	3.27607e-05	0
		1.32e-05	0	3.30187e-05	0
		1.33e-05	0	3.32767e-05	0
		1.34e-05	0	3.35346e-05	0
		1.35e-05	0	3.37926e-05	0
		1.36e-05	0	3.40505e-05	0
		1.37e-05	0	3.43085e-05	0
		1.38e-05	0	3.45664e-05	0
		1.39e-05	0	3.48244e-05	0
		1.4e-05	0	3.50824e-05	0
		1.41e-05	0	3.53403e-05	0
		1.42e-05	0	3.55983e-05	0
		1.43e-05	0	3.58562e-05	0
		1.44e-05	0	3.61142e-05	0
		1.45e-05	0	3.63722e-05	0
		1.46e-05	0	3.66301e-05	0.794446
		1.47e-05	0	3.68881e-05	0.201125
		1.48e-05	8.74373	3.7146e-05	0
		1.49e-05	19.5216	3.7404e-05	0
		1.5e-05	11.556	3.76619e-05	0
		1.51e-05	0.051841	3.79199e-05	0
		1.52e-05	0	3.81779e-05	0
		1.53e-05	0	3.84358e-05	0
		1.54e-05	0	3.86938e-05	0
		1.55e-05	0	3.89517e-05	0
		1.56e-05	0	3.92097e-05	0
		1.57e-05	0	3.94677e-05	0
		1.58e-05	0	3.97256e-05	0
		1.59e-05	1.02619	3.99836e-05	0
		1.6e-05	4.66104	4.02415e-05	0
		1.61e-05	2.69967	4.04995e-05	0
		1.62e-05	1.32863	4.07574e-05	0
		1.63e-05	0	4.10154e-05	0
		1.64e-05	0	4.12734e-05	0
		1.65e-05	0	4.15313e-05	0
		1.66e-05	0	4.17893e-05	0
		1.67e-05	0	4.20472e-05	0
		1.68e-05	0	4.23052e-05	0
		1.69e-05	0	4.25632e-05	0
		1.7e-05	0	4.28211e-05	0
		1.72e-05	0	4.30791e-05	0
		1.73e-05	0	4.3337e-05	0
		1.74e-05	0	4.3595e-05	0
		1.75e-05	0	4.3853e-05	0
		1.76e-05	0	4.41109e-05	0
		1.77e-05	0	4.43689e-05	0
		1.78e-05	0	4.46268e-05	0
		1.79e-05	0	4.48848e-05	0
		1.8e-05	0	4.51427e-05	0
Figure 1c
dseGFP	dseGFP+SPc		Unpaired t test		How big is the difference?
65	230		P value	<0.001	Mean of column A	82.67
70	245		P value summary	***	Mean of column B	245.3
101	249		Significantly different (P < 0.05)?	Yes	Difference between means (B - A) ± SEM	162.7 ± 6.685
97	250		One- or two-tailed P value?	Two-tailed	95% confidence interval	147.8 to 177.6
78	250		t, df	t=24.33, df=10	R squared (eta squared)	0.9834
85	248
Figure 1d
Nb root				Nb leaf
dseGFP		dseGFP+SPc		dseGFP		dseGFP+SPc
Axis [m]	ROI.01 []	Axis [m]	ROI.01 []	Axis [m]	ROI.01 []	Axis [m]	ROI.01 []
0	0	0	10.139	0	0	0	5.49497
1.13259e-06	0	1.13265e-06	11.4455	1.20109e-05	0	2.88e-07	14.7239
2.26519e-06	0	2.26529e-06	7.19429	1.22969e-05	0.00623427	5.75e-07	12.6845
3.39778e-06	0	3.39794e-06	9.55614	1.25828e-05	0.919066	8.63e-07	8.58749
4.53037e-06	0	4.53059e-06	9.49933	1.28688e-05	6.33956	1.15e-06	4.72689
5.66297e-06	0	5.66323e-06	8.68487	1.31548e-05	11.6081	1.44e-06	4.85037
6.79556e-06	0	6.79588e-06	8.01306	1.34408e-05	13.7603	1.73e-06	5.69659
7.92815e-06	0	7.92852e-06	9.01057	1.37267e-05	20.3954	2.01e-06	3.90279
9.06075e-06	0	9.06117e-06	19.606	1.40127e-05	22.48	2.3e-06	3.74143
1.01933e-05	0	1.01938e-05	10.9672	1.42987e-05	26.3243	2.59e-06	5.60011
1.13259e-05	0	1.13265e-05	12.2132	1.45846e-05	30.2052	2.88e-06	4.78039
1.24585e-05	0	1.24591e-05	13.4626	1.48706e-05	27.6722	3.16e-06	5.96038
1.35911e-05	0	1.35918e-05	13.3966	1.51566e-05	21.9284	3.45e-06	5.98268
1.47237e-05	0	1.47244e-05	12.8609	1.54426e-05	33.3496	3.74e-06	5.6655
1.58563e-05	0	1.5857e-05	16.2472	1.57285e-05	30.0984	4.03e-06	5.68146
1.69889e-05	0	1.69897e-05	13.7367	1.60145e-05	25.1042	4.32e-06	6.79377
1.81215e-05	0	1.81223e-05	14.2176	1.63005e-05	28.648	4.6e-06	10.724
1.92541e-05	0	1.9255e-05	11.8061	1.65865e-05	24.5495	4.89e-06	9.39711
2.03867e-05	0	2.03876e-05	9.45999	1.68724e-05	26.9894	5.18e-06	6.88929
2.15193e-05	0	2.15203e-05	10.8389	1.71584e-05	26.1157	5.47e-06	6.31201
2.26519e-05	0	2.26529e-05	9.68318	1.74444e-05	22.9529	5.75e-06	10.1612
2.37845e-05	0	2.37856e-05	7.55135	1.77304e-05	22.3475	6.04e-06	10.0473
2.49171e-05	0	2.49182e-05	10.7862	1.80163e-05	17.8024	6.33e-06	5.86343
2.60497e-05	0	2.60509e-05	8.53943	1.83023e-05	13.7291	6.62e-06	10.9514
2.71822e-05	0	2.71835e-05	8.81092	1.85883e-05	7.85435	6.9e-06	9.44013
2.83148e-05	0	2.83162e-05	11.2138	1.88743e-05	0	7.19e-06	10.7616
2.94474e-05	0	2.94488e-05	12.7346			7.48e-06	13.8933
3.058e-05	0	3.05815e-05	15.66			7.77e-06	14.1047
3.17126e-05	0	3.17141e-05	15.6826			8.05e-06	21.7048
3.28452e-05	0	3.28467e-05	15.5196			8.34e-06	21.4998
3.39778e-05	0	3.39794e-05	14.4091			8.63e-06	25.8902
3.51104e-05	0	3.5112e-05	15.8269			8.92e-06	34.0006
3.6243e-05	0	3.62447e-05	15.5092			9.21e-06	39.077
3.73756e-05	0	3.73773e-05	23.1445			9.49e-06	44.1035
3.85082e-05	0	3.851e-05	24.1458			9.78e-06	53.9601
3.96408e-05	0	3.96426e-05	18.9427			1.01e-05	54.0537
4.07734e-05	0	4.07753e-05	21.6693			1.04e-05	57.0732
4.1906e-05	0	4.19079e-05	20.5923			1.06e-05	65.9757
4.30386e-05	0	4.30406e-05	32.4973			1.09e-05	72.7152
4.41711e-05	0	4.41732e-05	25.7722			1.12e-05	79.9771
4.53037e-05	0	4.53059e-05	29.9006			1.15e-05	88.3806
4.64363e-05	0	4.64385e-05	24.4936			1.18e-05	106.938
4.75689e-05	0	4.75711e-05	29.4829			1.21e-05	130.07
4.87015e-05	0	4.87038e-05	33.3656			1.24e-05	143.975
4.98341e-05	0	4.98364e-05	31.9891			1.27e-05	161.029
5.09667e-05	0	5.09691e-05	37.655			1.29e-05	174.897
5.20993e-05	0	5.21017e-05	27.3385			1.32e-05	183.944
5.32319e-05	0	5.32344e-05	25.1712			1.35e-05	177.236
5.43645e-05	0	5.4367e-05	26.5369			1.38e-05	177.816
5.54971e-05	0	5.54997e-05	30.6583			1.41e-05	177.022
5.66297e-05	0	5.66323e-05	29.5789			1.44e-05	165.132
5.77623e-05	0	5.7765e-05	34.0536			1.47e-05	148.548
5.88949e-05	0	5.88976e-05	44.1141			1.5e-05	116.753
6.00275e-05	0	6.00303e-05	43.5868			1.52e-05	95.5642
6.11601e-05	0	6.11629e-05	48.4615			1.55e-05	70.7465
6.22926e-05	0	6.22955e-05	45.5889			1.58e-05	49.334
6.34252e-05	0	6.34282e-05	46.0081			1.61e-05	31.156
6.45578e-05	0	6.45608e-05	41.2349			1.64e-05	16.7992
6.56904e-05	0	6.56935e-05	47.4939			1.67e-05	9.83385
6.6823e-05	0	6.68261e-05	26.37			1.7e-05	4.03321
6.79556e-05	0	6.79588e-05	31.3733			1.73e-05	2.07628
6.90882e-05	0	6.90914e-05	40.2435			1.75e-05	6.57377
7.02208e-05	0	7.02241e-05	37.1318			1.78e-05	6.04661
7.13534e-05	0	7.13567e-05	47.3929			1.81e-05	8.80007
7.2486e-05	0	7.24894e-05	63.8096			1.84e-05	8.32765
7.36186e-05	0	7.3622e-05	53.8643			1.87e-05	7.20194
7.47512e-05	0	7.47547e-05	49.6556			1.9e-05	4.93259
7.58838e-05	0	7.58873e-05	36.7186			1.93e-05	5.6407
7.70164e-05	0	7.702e-05	39.5336			1.96e-05	4.07795
7.8149e-05	0	7.81526e-05	30.8217			1.98e-05	2.89559
7.92815e-05	0	7.92852e-05	31.8371			2.01e-05	4.16858
8.04141e-05	0	8.04179e-05	36.3638			2.04e-05	6.7801
8.15467e-05	0	8.15505e-05	48.6361			2.07e-05	5.48698
8.26793e-05	0	8.26832e-05	45.1681			2.1e-05	6.25715
8.38119e-05	0	8.38158e-05	35.832			2.13e-05	2.30821
8.49445e-05	0	8.49485e-05	43.8198			2.16e-05	4.98895
8.60771e-05	0	8.60811e-05	41.9051
8.72097e-05	0	8.72138e-05	48.1638
8.83423e-05	0	8.83464e-05	59.4637
8.94749e-05	0	8.94791e-05	70.9919
9.06075e-05	0	9.06117e-05	69.9478
9.17401e-05	0	9.17444e-05	73.0583
9.28727e-05	0	9.2877e-05	82.4751
9.40053e-05	0	9.40096e-05	93.4245
9.51379e-05	0	9.51423e-05	78.3533
9.62705e-05	0	9.62749e-05	72.5054
9.7403e-05	0	9.74076e-05	82.6598
9.85356e-05	0	9.85402e-05	74.2825
9.96682e-05	0	9.96729e-05	68.4807
0.000100801	0	0.000100806	62.5994
0.000101933	0	0.000101938	64.1317
0.000103066	0	0.000103071	57.736
0.000104199	0	0.000104203	57.8437
0.000105331	0	0.000105336	63.6798
0.000106464	0	0.000106469	63.5776
0.000107596	0	0.000107601	70.2311
0.000108729	0	0.000108734	80.4435
0.000109862	0	0.000109867	78.8312
0.000110994	0	0.000110999	60.8084
0.000112127	0	0.000112132	57.7359
0.000113259	0	0.000113265	57.4164
0.000114392	0	0.000114397	51.251
0.000115525	0	0.00011553	43.8604
0.000116657	0	0.000116663	34.429
0.00011779	0	0.000117795	37.9057
0.000118922	0	0.000118928	52.8087
0.000120055	0	0.000120061	48.9504
0.000121188	0.126121	0.000121193	54.2492
0.00012232	0.0371753	0.000122326	72.5898
0.000123453	0	0.000123458	76.7074
0.000124585	0	0.000124591	70.5729
0.000125718	0	0.000125724	72.6013
0.00012685	0	0.000126856	76.7993
0.000127983	0	0.000127989	79.2159
0.000129116	0	0.000129122	74.5442
0.000130248	0	0.000130254	70.3274
0.000131381	0	0.000131387	73.4738
0.000132513	0	0.00013252	80.1781
0.000133646	0	0.000133652	84.1925
0.000134779	0	0.000134785	69.6272
0.000135911	0	0.000135918	58.2418
0.000137044	0	0.00013705	54.1611
0.000138176	0	0.000138183	65.8312
0.000139309	0	0.000139315	65.5025
0.000140442	0	0.000140448	66.2359
0.000141574	0	0.000141581	51.5681
0.000142707	0	0.000142713	49.2231
0.000143839	0	0.000143846	48.149
0.000144972	0	0.000144979	55.2974
0.000146105	0	0.000146111	70.9221
0.000147237	0	0.000147244	77.3195
0.00014837	0	0.000148377	54.1823
0.000149502	0	0.000149509	45.2857
0.000150635	0	0.000150642	35.4558
0.000151768	0	0.000151775	34.019
0.0001529	0	0.000152907	43.5886
0.000154033	0	0.00015404	50.9468
0.000155165	0	0.000155173	49.9649
0.000156298	0	0.000156305	39.5665
0.000157431	0	0.000157438	40.0237
0.000158563	0	0.00015857	43.3742
0.000159696	0	0.000159703	52.5372
0.000160828	0	0.000160836	60.6649
0.000161961	0	0.000161968	50.6457
0.000163093	0	0.000163101	45.4552
0.000164226	0	0.000164234	39.7556
0.000165359	0	0.000165366	46.0959
0.000166491	0	0.000166499	58.9922
0.000167624	0	0.000167632	57.5888
0.000168756	0	0.000168764	47.5907
0.000169889	0	0.000169897	51.8206
0.000171022	0	0.00017103	52.6598
0.000172154	0	0.000172162	50.677
0.000173287	0	0.000173295	42.0082
0.000174419	0	0.000174428	33.6228
0.000175552	0	0.00017556	48.208
0.000176685	0	0.000176693	57.2687
0.000177817	0	0.000177825	46.2486
0.00017895	0	0.000178958	42.2334
0.000180082	0	0.000180091	38.0131
0.000181215	0	0.000181223	42.3645
0.000182348	0	0.000182356	50.6187
0.00018348	0	0.000183489	50.6397
0.000184613	0	0.000184621	45.7066
0.000185745	0.0155981	0.000185754	39.1717
0.000186878	0	0.000186887	46.3931
0.000188011	0.00957104	0.000188019	50.1981
0.000189143	0	0.000189152	49.936
0.000190276	0	0.000190285	53.6318
0.000191408	0.241202	0.000191417	52.7448
0.000192541	0.863153	0.00019255	41.4833
0.000193673	0.0388706	0.000193683	44.4391
0.000194806	0	0.000194815	39.2284
0.000195939	1.15316	0.000195948	40.9761
0.000197071	0.695775	0.00019708	37.4665
0.000198204	0.596639	0.000198213	31.223
0.000199336	0	0.000199346	32.1639
0.000200469	0	0.000200478	30.0807
0.000201602	0.663546	0.000201611	34.3336
0.000202734	0.231977	0.000202744	36.4539
0.000203867	0	0.000203876	57.844
0.000204999	0	0.000205009	58.5487
0.000206132	0	0.000206142	55.8005
0.000207265	0	0.000207274	68.0766
0.000208397	0	0.000208407	56.8548
0.00020953	0	0.00020954	55.3035
0.000210662	0	0.000210672	60.3954
0.000211795	0	0.000211805	66.7553
0.000212928	0	0.000212938	62.4316
0.00021406	0	0.00021407	69.9318
0.000215193	0	0.000215203	59.2321
0.000216325	0	0.000216335	46.1615
0.000217458	0	0.000217468	42.1483
0.000218591	0	0.000218601	44.7314
0.000219723	0	0.000219733	44.7054
0.000220856	0.291041	0.000220866	55.474
0.000221988	0.543714	0.000221999	60.7165
0.000223121	1.32922	0.000223131	57.1101
0.000224254	3.19046	0.000224264	59.5558
0.000225386	3.23487	0.000225397	63.495
0.000226519	1.60696	0.000226529	79.2714
0.000227651	1.29011	0.000227662	71.7529
0.000228784	0.689952	0.000228795	74.7435
0.000229916	0.514684	0.000229927	72.5066
0.000231049	2.87113	0.00023106	79.5357
0.000232182	1.65375	0.000232192	67.9302
0.000233314	2.4233	0.000233325	80.8336
0.000234447	0.396346	0.000234458	86.5318
0.000235579	0.0147535	0.00023559	77.7044
0.000236712	0.114118	0.000236723	84.6533
0.000237845	0	0.000237856	85.4612
0.000238977	0	0.000238988	77.0837
0.00024011	0	0.000240121	70.4443
0.000241242	0.580972	0.000241254	84.1639
0.000242375	1.26837	0.000242386	82.6092
0.000243508	0.978103	0.000243519	84.8673
0.00024464	0.385518	0.000244652	78.088
0.000245773	0	0.000245784	72.3448
0.000246905	0	0.000246917	66.7311
0.000248038	0	0.00024805	67.2206
0.000249171	0	0.000249182	70.8466
0.000250303	0.097105	0.000250315	68.772
0.000251436	0	0.000251447	70.5215
0.000252568	0	0.00025258	63.6303
0.000253701	0	0.000253713	57.6683
0.000254834	0	0.000254845	57.711
0.000255966	0	0.000255978	54.0905
0.000257099	0	0.000257111	59.4485
0.000258231	0	0.000258243	50.3141
0.000259364	0.760949	0.000259376	49.4502
0.000260497	0.169908	0.000260509	53.7697
0.000261629	0.354335	0.000261641	44.9069
0.000262762	0.209828	0.000262774	46.5913
0.000263894	0	0.000263907	30.456
0.000265027	0	0.000265039	24.7707
0.000266159	0	0.000266172	22.5068
0.000267292	0.00262005	0.000267305	23.106
0.000268425	0	0.000268437	18.5224
0.000269557	0	0.00026957	10.9
0.00027069	0	0.000270702	7.26391
0.000271822	0	0.000271835	8.31277
0.000272955	0.0932002	0.000272968	10.2531
0.000274088	0	0.0002741	11.5522
0.00027522	8.86634e-05	0.000275233	9.44054
0.000276353	0.4946	0.000276366	9.96579
0.000277485	0.0360564	0.000277498	7.712
0.000278618	0	0.000278631	7.40292
0.000279751	0	0.000279764	6.22189
0.000280883	0	0.000280896	5.54034
0.000282016	0	0.000282029	9.95121
0.000283148	0	0.000283162	5.63388
0.000284281	0.511072	0.000284294	3.56549
0.000285414	0.234981	0.000285427	3.02367
0.000286546	0	0.00028656	1.31131
0.000287679	0	0.000287692	0.235962
0.000288811	0.0304902	0.000288825	1.33327
0.000289944	0.0145861	0.000289957	1.40904
0.000291077	0.00893421	0.00029109	1.04995
0.000292209	0.365589	0.000292223	0.040321
0.000293342	0	0.000293355	3.91164
0.000294474	0	0.000294488	5.05861
0.000295607	0.0398659	0.000295621	5.34602
0.00029674	0.818148	0.000296753	3.75407
0.000297872	0.448907	0.000297886	0.730154
0.000299005	0.374586	0.000299019	0.805623
0.000300137	0	0.000300151	3.97726
0.00030127	0	0.000301284	1.12317
0.000302402	0	0.000302417	1.34792
0.000303535	0	0.000303549	1.01615
0.000304668	0	0.000304682	0.115731
0.0003058	0
0.000306933	0
0.000308065	0.431991
0.000309198	0.00454656
0.000310331	0.595457
0.000311463	0.231615
0.000312596	0
0.000313728	0
0.000314861	0.155044
0.000315994	0.448582
0.000317126	0
0.000318259	0
0.000319391	0.116801
0.000320524	0.594534
0.000321657	0
0.000322789	0
0.000323922	0
0.000325054	0
0.000326187	0
0.00032732	0.169689
0.000328452	0.16978
0.000329585	0.0489895
0.000330717	0
0.00033185	0
0.000332983	0
0.000334115	0.116067
0.000335248	0.752169
0.00033638	0.702498
0.000337513	0.604271
0.000338645	0.507989
0.000339778	0
0.000340911	0
0.000342043	0
0.000343176	0
0.000344308	0
0.000345441	0.158085
0.000346574	0.724029
0.000347706	0
0.000348839	0
0.000349971	0.472536
0.000351104	0.480697
0.000352237	1.09522
0.000353369	1.0179
0.000354502	0
0.000355634	0
0.000356767	0
0.0003579	0
0.000359032	0
0.000360165	0
0.000361297	0.0167101
0.00036243	0
0.000363563	0
0.000364695	0
0.000365828	0
0.00036696	0
0.000368093	0
0.000369225	0
0.000370358	0
0.000371491	0
0.000372623	0.182506
0.000373756	0.34483
0.000374888	0
0.000376021	0
0.000377154	0
0.000378286	0
Figure1e
Control												Figure1f
SPc		dsPiCut3		dsPiCut3+SPc		dstdTomato		dstdTomato+SPc				control	TDT+dsRNAtdTomato	TDT+dsRNAtdTomato+SPc
Axis [m]	ROI.02 []	Axis [m]	ROI.02 []	Axis [m]	ROI.02 []	Axis [m]	ROI.02 []	Axis [m]	ROI.02 []			99	30.3	10.6
0	2.00545			0	0	0	0.253585	0	1.77816			100	28.3	11.3
1.57078e-06	26.7397			5.85941e-07	0	1.52286e-06	0.910793	1.94756e-07	1.62407			99.8	32	12
3.14155e-06	130.424			1.17188e-06	0	3.04571e-06	0.71336	3.89513e-07	0.831028
4.71233e-06	158.034			1.75782e-06	0	4.56857e-06	0.745735	5.84269e-07	1.72228
6.28311e-06	154.215			2.34376e-06	0	6.09143e-06	0.596251	7.79026e-07	0			Column B	Data Set-B	Unpaired t test
7.85388e-06	141.658			2.9297e-06	0	7.61429e-06	0.0874581	9.73782e-07	0.0810526			vs.	vs.	P value	<0.001
9.42466e-06	160.723			3.51565e-06	0	9.13714e-06	0.186604	1.16854e-06	0.970541			Column A	Data Set-A	P value summary	***
1.09954e-05	147.67			4.10159e-06	0	1.066e-05	0.172124	1.36329e-06	1.7616					Significantly different (P < 0.05)?	Yes
1.25662e-05	158.113			4.68753e-06	0	1.21829e-05	0.535519	1.55805e-06	0.245033					One- or two-tailed P value?	Two-tailed
1.4137e-05	179.08			5.27347e-06	0	1.37057e-05	0.344748	1.75281e-06	0.644735					t, df	t=16.53, df=4
1.57078e-05	187.764			5.85941e-06	0	1.52286e-05	0.0591895	1.94756e-06	1.01849
1.72785e-05	175.466			6.44535e-06	0	1.67514e-05	0.950168	2.14232e-06	0.340826
1.88493e-05	185.006			7.03129e-06	0	1.82743e-05	0.245363	2.33708e-06	0.966505
2.04201e-05	169.841			7.61723e-06	1.73745	1.97971e-05	0.386155	2.53183e-06	0.00043167
2.19909e-05	183.693			8.20317e-06	0.988482	2.132e-05	0.622647	2.72659e-06	0.20733
2.35616e-05	180.678			8.78911e-06	0	2.28429e-05	0	2.92135e-06	1.94966
2.51324e-05	121.108			9.37505e-06	0	2.43657e-05	0	3.1161e-06	0.499002
2.67032e-05	29.1435			9.96099e-06	0	2.58886e-05	0	3.31086e-06	1.29629
2.8274e-05	9.76753			1.05469e-05	0.45265	2.74114e-05	0.32399	3.50561e-06	0.193357
2.98448e-05	2.2556			1.11329e-05	6.50887	2.89343e-05	0.0491922	3.70037e-06	0.00771272
3.14155e-05	0.627703			1.17188e-05	12.3759	3.04571e-05	0	3.89513e-06	0.172821
3.29863e-05	0.666963			1.23048e-05	52.0179	3.198e-05	0	4.08988e-06	0.0242583
3.45571e-05	0.21863			1.28907e-05	95.5906	3.35029e-05	0.0236527	4.28464e-06	0
3.61279e-05	0			1.34766e-05	167.809	3.50257e-05	0.541233	4.4794e-06	0
3.76986e-05	0.565795			1.40626e-05	193.246	3.65486e-05	0.668419	4.67415e-06	0.742702
3.92694e-05	0.203418			1.46485e-05	193.246	3.80714e-05	0.476103	4.86891e-06	0.999573
4.08402e-05	0.00392314			1.52345e-05	193.246	3.95943e-05	0	5.06367e-06	0.151414
4.2411e-05	0.226541			1.58204e-05	193.246	4.11171e-05	0.544	5.25842e-06	2.55436
4.39817e-05	0.114246			1.64063e-05	193.246	4.264e-05	4.28436	5.45318e-06	0.534001
4.55525e-05	0.383944			1.69923e-05	193.246	4.41629e-05	9.47752	5.64794e-06	1.92807
4.71233e-05	1.35836			1.75782e-05	193.246	4.56857e-05	10.8008	5.84269e-06	1.29065
4.86941e-05	0.0346069			1.81642e-05	193.246	4.72086e-05	10.5639	6.03745e-06	1
5.02649e-05	0.571523			1.87501e-05	189	4.87314e-05	10.8524	6.2322e-06	0.88057
5.18356e-05	0			1.9336e-05	189	5.02543e-05	12.3019	6.42696e-06	1.76633
				1.9922e-05	189	5.17771e-05	19.2403	6.62172e-06	0.721865
				2.05079e-05	189	5.33e-05	23.4631	6.81647e-06	1.40779
				2.10939e-05	189	5.48229e-05	26.7439	7.01123e-06	0.591783
				2.16798e-05	189	5.63457e-05	22.8786	7.20599e-06	0.00700159
				2.22658e-05	189	5.78686e-05	19.2662	7.40074e-06	0.200799
				2.28517e-05	189	5.93914e-05	20.9504	7.5955e-06	1.38878
				2.34376e-05	189	6.09143e-05	19.0074	7.79026e-06	1.9553
				2.40236e-05	189	6.24371e-05	21.1975	7.98501e-06	1.65561
				2.46095e-05	189	6.396e-05	19.5521	8.17977e-06	2.62091
				2.51955e-05	189	6.54829e-05	19.1108	8.37452e-06	3.2784
				2.57814e-05	189	6.70057e-05	14.6006	8.56928e-06	1.67932
				2.63673e-05	189	6.85286e-05	10.6584	8.76404e-06	0.455413
				2.69533e-05	189	7.00514e-05	9.3576	8.95879e-06	1.27091
				2.75392e-05	189	7.15743e-05	38.1102	9.15355e-06	2.86068
				2.81252e-05	189	7.30971e-05	30.271	9.34831e-06	2.33975
				2.87111e-05	196.727	7.462e-05	20.7238	9.54306e-06	3.08969
				2.9297e-05	196.727	7.61429e-05	18.08	9.73782e-06	3.20613
				2.9883e-05	196.727	7.76657e-05	18.152	9.93258e-06	3.48905
				3.04689e-05	196.727	7.91886e-05	13.553	1.01273e-05	6.27552
				3.10549e-05	196.727	8.07114e-05	16.9097	1.03221e-05	5.68915
				3.16408e-05	196.727	8.22343e-05	15.4891	1.05168e-05	3.70402
				3.22267e-05	196.727	8.37571e-05	14.3912	1.07116e-05	3.52261
				3.28127e-05	196.727	8.528e-05	12.5647	1.09064e-05	3.69055
				3.33986e-05	196.727	8.68029e-05	16.6775	1.11011e-05	4.07276
				3.39846e-05	196.727	8.83257e-05	19.2459	1.12959e-05	6.71227
				3.45705e-05	196.727	8.98486e-05	15.6922	1.14906e-05	8.22134
				3.51565e-05	186.111	9.13714e-05	11.5951	1.16854e-05	9.46766
				3.57424e-05	136.294	9.28943e-05	4.97473	1.18801e-05	10.7848
				3.63283e-05	82.2865	9.44171e-05	0.460406	1.20749e-05	9.19718
				3.69143e-05	35.6188	9.594e-05	0.855402	1.22697e-05	11.2898
				3.75002e-05	21.3772	9.74629e-05	0.0193028	1.24644e-05	12.7763
				3.80862e-05	11.2829	9.89857e-05	0.693404	1.26592e-05	14.2134
				3.86721e-05	2.91679	0.000100509	0.105354	1.28539e-05	12.2913
				3.9258e-05	1.63089	0.000102031	0	1.30487e-05	8.96474
				3.9844e-05	0	0.000103554	0	1.32434e-05	8.41108
				4.04299e-05	0	0.000105077	0.0467932	1.34382e-05	9.55679
				4.10159e-05	0	0.0001066	0.933575	1.36329e-05	12.1573
				4.16018e-05	0	0.000108123	0.100324	1.38277e-05	10.308
				4.21877e-05	0	0.000109646	0	1.40225e-05	10.2
				4.27737e-05	0	0.000111169	0.30119	1.42172e-05	7.5428
				4.33596e-05	0	0.000112691	0.544142	1.4412e-05	6.1995
				4.39456e-05	0	0.000114214	0	1.46067e-05	7.65455
				4.45315e-05	0	0.000115737	0.027054	1.48015e-05	7.54449
				4.51174e-05	0	0.00011726	0.728733	1.49962e-05	6.76274
				4.57034e-05	0.147012	0.000118783	0.194012	1.5191e-05	4.30647
				4.62893e-05	0.774932	0.000120306	0.0889864	1.53858e-05	5.98156
				4.68753e-05	0	0.000121829	0.74381	1.55805e-05	8.67755
				4.74612e-05	0	0.000123351	0.980459	1.57753e-05	8.15284
				4.80472e-05	0	0.000124874	0.275201	1.597e-05	8.13431
				4.86331e-05	0	0.000126397	0.266301	1.61648e-05	9.89751
						0.00012792	0.430437	1.63595e-05	8.50329
						0.000129443	0	1.65543e-05	4.84892
						0.000130966	0.23245	1.6749e-05	8.13771
						0.000132489	0.379917	1.69438e-05	8.29476
						0.000134011	0.18647	1.71386e-05	8.94631
						0.000135534	0.378552	1.73333e-05	8.1569
						0.000137057	0.136747	1.75281e-05	6.85698
								1.77228e-05	6.23235
								1.79176e-05	3.58589
								1.81123e-05	6.67306
								1.83071e-05	7.70322
								1.85019e-05	7.94981
								1.86966e-05	6.32042
Figure1h
Days	Control-H2O				Control-SPc				dsRNAPiHmp1				dsRNAPiHmp1+SPc				dsRNAPiCut3				dsRNAPiCut3+SPc
2	0.071	0.08	0.071	0.08	0.071	0.071	0.089	0.053	0.071	0.106	0.142	0.071	0	0	0	0	0.08	0.053	0.053	0.053	0	0	0	0																0
3	0.328	0.283	0.213	0.328	0.275	0.142	0.23	0.142	0.275	0.142	0.283	0.301	0	0	0	0	0.23	0.38	0.23	0.283	0	0	0	0																0
4	0.425	0.478	0.39	0.452	0.328	0.39	0.39	0.28	0.319	0.461	0.425	0.452	0	0	0	0	0.638	0.54	0.372	0.496	0	0	0	0																0
5	0.638	0.709	0.461	0.709	0.478	0.567	0.7	0.434	0.709	0.726	0.562	0.762	0	0	0	0	0.744	1.178	1.231	0.78	0	0	0	0																0
6	0.602	0.753	0.921	0.744	0.638	0.549	0.78	0.46	0.815	1.116	1.231	1.019	0	0	0	0	1.302	1.86	1.302	1.24	0	0	0	0																0
7	1.098	1.098	0.7	0.709	0.778	1.134	0.709	0.78	0.815	1.47	1.116	1.098	0	0	0	0	1.648	0.992	1.701	1.47	0	0	0	0																0
8	1.081	0.992	0.78	0.638	1.276	1.772	1.426	1.24	0.815	1.47	1.116	1.098	0	0	0	0	1.701	1.4	1.842	1.4	0	0	0	0																0
9	2.002	1.772	1.426	1.426	2.002	1.984	2.002	1.949	0.948	1.568	1.32	1.68	0	0	0	0	1.701	1.4	1.842	1.4	0	0	0	0																0
15	2.002	1.772	1.426	1.426	2.002	1.984	2.002	1.949	0.948	1.568	1.32	1.68	0	0	0	0	1.701	1.4	1.842	1.4	0	0	0	0																0
2 dpi					Use the Tukey method to group information
source df SS MS F P					N average group
factor 2 36381097 18190549 3280.83 0.000					Pihmp1 4 0.09750 A
error 9 49900 5544					Control-H2O 4 0.07550 A B
tatal 11 36430998					Control-SPc 4 0.07100 A B
					PiCut3 4 0.05975 B
S = 74.46 R-Sq = 99.86% R-Sq = 99.83%					PiCut3+SPc 4 0.00000 C
					Pihmp1+SPc 4 0.00000 C
					Different letters above each bar indicate significant differences at P < 0.05 as determined by Tukey’s HSD test.
5 dpi					Use the Tukey method to group information
source df SS MS F P					N average group
factor 5 3.1918 0.6384 38.39 0.000					PiCut3 4 0.9832 A
error 18 0.2993 0.0166					Pihmp1 4 0.6898 B
tatal 23 3.4911					Control-H2O 4 0.6292 B
					Control-SPc 4 0.6135 B
S = 0.1290 R-Sq = 91.43% R-Sq = 89.04%					PiCut3+SPc 4 0.0000 C
					Pihmp1+SPc 4 0.0000 C
					Different letters above each bar indicate significant differences at P < 0.05 as determined by Tukey’s HSD test.
15 dpi
source df SS MS F P					Use the Tukey method to group information
factor 5 15.3015 3.0603 78.21 0.000					N average group
error 18 0.7044 0.0391					Control-SPc 4 1.9842 A
tatal 23 16.0059					Control-H2O 4 1.6565 A B
					PiCut3 4 1.5858 A B
S = 0.1978 R-Sq = 95.60% R-Sq = 94.38%					Pihmp1 4 1.3790 B
					PiCut3+SPc 4 0.0000 C
					Pihmp1+SPc 4 0.0000 C
					Different letters above each bar indicate significant differences at P < 0.05 as determined by Tukey’s HSD test.

## Sheet: Figure 2
Figure 2b
Figure 2f										Figure 2g										Figure 2h
d(nm)	G(d)	C(d)	d(nm)	G(d)	C(d)	d(nm)	G(d)	C(d)		d(nm)	G(d)	C(d)	d(nm)	G(d)	C(d)	d(nm)	G(d)	C(d)		d(nm)	G(d)	C(d)	d(nm)	G(d)	C(d)	d(nm)	G(d)	C(d)
42.0612	0.0179283	0.000600549	32.7771	0.010773	0.000363588	32.73	0.0128659	0.000429986		3.74073	0.0150032	0.000497772	4.15153	0.0188741	0.000631699	4.28159	0.0127034	0.000424242		9.64308	0.0101915	0.000345473	10.2502	0.0161048	0.000543975	9.61622	0.0101337	0.000343621
43.4749	0.0253204	0.00144871	34.0474	0.0154109	0.000883705	33.9985	0.0182772	0.00104082		3.90917	0.0211953	0.00120099	4.33433	0.0266208	0.00152267	4.46541	0.0180463	0.00102692		10.0773	0.0146179	0.000840992	10.7016	0.0228599	0.00131612	10.0492	0.0145383	0.000836593
44.9361	0.0355092	0.00263817	35.367	0.0218883	0.00162243	35.3162	0.025783	0.00190251		4.08519	0.0297367	0.00218758	4.52518	0.0372838	0.00277053	4.65712	0.0254573	0.00187709		10.531	0.0208159	0.00154661	11.1728	0.0322166	0.0024043	10.5017	0.0207071	0.00153874
46.4465	0.049448	0.00429454	36.7377	0.0308665	0.00266418	36.6849	0.0361167	0.00310955		4.26913	0.0414325	0.00356222	4.72443	0.0518516	0.00450595	4.85706	0.0356611	0.00306803		11.0052	0.0294287	0.00254419	11.6647	0.0450788	0.00392693	10.9746	0.0292811	0.00253162
48.0076	0.0683748	0.00658491	38.1615	0.0432171	0.00412276	38.1067	0.0502385	0.00478855		4.46136	0.0573306	0.00546432	4.93246	0.0716057	0.00690252	5.06558	0.049606	0.00472467		11.5007	0.0413058	0.00394438	12.1783	0.0626256	0.00604225	11.4687	0.0411072	0.00392551
49.6211	0.0938816	0.00972968	39.6406	0.060078	0.00615039	39.5836	0.069393	0.00710771		4.66224	0.0787823	0.00807814	5.14964	0.0981921	0.0101889	5.28306	0.0685219	0.00701303		12.0186	0.0575594	0.00589554	12.7146	0.0863811	0.00895995	11.9851	0.0572944	0.00586829
51.289	0.127998	0.0140173	41.1769	0.0829215	0.00894899	41.1178	0.0951805	0.0102887		4.87217	0.107514	0.0116452	5.37639	0.133705	0.0146639	5.50987	0.0939901	0.0101519		12.5598	0.0796316	0.0085949	13.2744	0.118296	0.0129557	12.5248	0.079281	0.0085566
53.0128	0.173287	0.0198219	42.7728	0.113635	0.0127842	42.7114	0.129638	0.0146213		5.09155	0.145714	0.0164797	5.61312	0.180786	0.0207146	5.74642	0.128024	0.0144274		13.1253	0.109375	0.0123025	13.8589	0.160847	0.0183886	13.0887	0.108915	0.0122498
54.7946	0.232951	0.0276251	44.4306	0.154613	0.0180024	44.3668	0.175335	0.0204811		5.32081	0.196125	0.0229867	5.86028	0.242731	0.0288386	5.99313	0.173164	0.0202104		13.7163	0.149148	0.0173584	14.4691	0.21714	0.0257229	13.6781	0.148549	0.0172869
56.6363	0.310959	0.0380414	46.1526	0.208869	0.0250517	46.0863	0.235482	0.0283511		5.56039	0.262157	0.0316845	6.11831	0.323614	0.0396696	6.25043	0.232585	0.0279778		14.3339	0.201921	0.0242031	15.1062	0.29104	0.0355534	14.294	0.201148	0.0241075
58.5399	0.412173	0.051848	47.9413	0.280152	0.0345069	47.8725	0.314051	0.0388468		5.81076	0.348005	0.0432305	6.38771	0.428424	0.0540086	6.51877	0.310214	0.0383377		14.9793	0.271399	0.0334031	15.7714	0.387306	0.0486355	14.9376	0.270409	0.0332767
60.5075	0.542494	0.07002	49.7994	0.373083	0.0470984	49.7279	0.415905	0.0527466		6.0724	0.458782	0.0584518	6.66897	0.563201	0.0728584	6.79864	0.410863	0.0520589		15.6538	0.362161	0.0456797	16.4658	0.511731	0.0659203	15.6102	0.360904	0.0455145
62.5412	0.709003	0.0937696	51.7294	0.493298	0.0637472	51.6552	0.54694	0.0710257		6.34582	0.600653	0.0783801	6.96262	0.735185	0.0974643	7.09052	0.54037	0.0701052		16.3586	0.479798	0.0619439	17.1909	0.6713	0.0885949	16.3131	0.478216	0.0617301
64.6433	0.920109	0.124591	53.7343	0.647597	0.0856036	53.6572	0.714231	0.0948957		6.63156	0.780975	0.104291	7.2692	0.952957	0.129359	7.39493	0.705734	0.0936739		17.0952	0.631073	0.0833361	17.9478	0.874336	0.118127	17.0476	0.629099	0.083062
66.816	1.18568	0.164308	55.8169	0.844097	0.114092	55.7368	0.926167	0.125849		6.93016	1.00843	0.137749	7.58927	1.22657	0.170411	7.71241	0.915269	0.12424		17.865	0.824073	0.111271	18.7381	1.13065	0.156317	17.8152	0.821631	0.110922
69.0617	1.51718	0.215129	57.9802	1.09237	0.15096	57.8969	1.19259	0.165706		7.2422	1.29317	0.180653	7.92344	1.56768	0.22288	8.04353	1.17872	0.163605		18.6694	1.06836	0.147486	19.5631	1.45165	0.20535	18.6174	1.06536	0.147047
71.3829	1.92772	0.279702	60.2273	1.4036	0.198331	60.1409	1.52492	0.21667		7.5683	1.64686	0.235292	8.27232	1.9896	0.28947	8.38885	1.50742	0.213947		19.51	1.37509	0.194099	20.4245	1.85048	0.267854	19.4557	1.37145	0.193551
73.7822	2.43214	0.361172	62.5616	1.79063	0.258765	62.4717	1.93622	0.28138		7.90908	2.08285	0.304397	8.63657	2.50735	0.373388	8.74901	1.9143	0.277877		20.3885	1.75716	0.253664	21.3239	2.34204	0.346962	20.3317	1.75277	0.252985
76.2621	3.04699	0.463238	64.9863	2.26809	0.335313	64.893	2.44127	0.362969		8.2652	2.6161	0.391193	9.01685	3.13769	0.478404	9.12462	2.41405	0.358496		21.3065	2.22923	0.32923	22.2628	2.943	0.446368	21.2472	2.224	0.328398
78.8253	3.79047	0.590208	67.505	2.85238	0.431581	67.408	3.05653	0.46512		8.63736	3.26322	0.499459	9.41387	3.89895	0.608898	9.51636	3.02299	0.459452		22.2659	2.80779	0.424409	23.2431	3.67176	0.570389	22.2039	2.80159	0.423396
81.4747	4.68223	0.74705	70.1213	3.56162	0.551785	70.0206	3.80008	0.592121		9.02628	4.04237	0.633576	9.82838	4.81092	0.769915	9.92492	3.75911	0.584992		23.2685	3.51106	0.543428	24.2665	4.54825	0.724016	23.2037	3.50379	0.542205
84.2131	5.74316	0.93943	72.839	4.41548	0.700808	72.7344	4.69149	0.748913		9.43271	4.97304	0.79857	10.2611	5.89458	0.9672	10.351	4.64183	0.740011		24.3162	4.35889	0.691186	25.335	5.59373	0.912956	24.2484	4.35045	0.689723
87.0436	6.995	1.17374	75.662	5.43502	0.884239	75.5533	5.75148	0.941131		9.85743	6.07581	1.00015	10.713	7.17168	1.20723	10.7954	5.69182	0.930095		25.4111	5.37253	0.873305	26.4505	6.83039	1.14367	25.3403	5.36282	0.871569
89.9692	8.45984	1.45712	78.5944	6.64225	1.10842	78.4816	7.00167	1.17513		10.3013	7.37196	1.24474	11.1847	8.66428	1.49722	11.2589	6.93059	1.16155		26.5553	6.57424	1.09616	27.6152	8.28088	1.42337	26.4813	6.56318	1.09412
92.9931	10.1596	1.79744	81.6405	8.05976	1.38043	81.5233	8.46401	1.458		10.7651	8.88297	1.53945	11.6771	10.3941	1.8451	11.7423	8.38002	1.44141		27.751	7.98688	1.3669	28.8311	9.96769	1.76005	27.6737	7.97441	1.36452
96.1187	12.1151	2.20326	84.8046	9.71004	1.70815	84.6829	10.1602	1.79756		11.2498	10.6299	1.89213	12.1913	12.3819	2.25951	12.2464	10.0618	1.77743		29.0005	9.63327	1.69345	30.1006	11.9124	2.16242	28.9197	9.61934	1.6907
99.3494	14.3455	2.6838	88.0914	11.6148	2.10015	87.9649	12.111	2.20232		11.7564	12.6328	2.31126	12.7281	14.6463	2.7497	12.7721	11.9968	2.17808		30.3063	11.5355	2.08448	31.426	14.1348	2.63985	30.2219	11.5201	2.08133
102.689	16.8673	3.24881	91.5056	13.7941	2.5657	91.3742	14.3355	2.68142		12.2858	14.9095	2.80592	13.2886	17.2034	3.32548	13.3205	14.2041	2.65244		31.6709	13.7139	2.54936	32.8097	16.6521	3.20231	31.5827	13.697	2.54577
106.14	19.693	3.90847	95.0521	16.2655	3.11466	94.9156	16.8499	3.24456		12.839	17.4753	3.38571	13.8737	20.0652	3.99705	13.8924	16.6999	3.21015		33.097	16.1864	3.09804	34.2544	19.4776	3.86021	33.0048	16.1682	3.09401
109.707	22.8305	4.67323	98.736	19.043	3.75736	98.5942	19.6667	3.90183		13.4171	20.3414	4.06059	14.4846	23.2389	4.77483	14.4888	19.4973	3.86128		34.5873	18.9673	3.741	35.7627	22.6198	4.62424	34.4909	18.9478	3.73651
113.395	26.2821	5.5536	102.563	22.1357	4.50444	102.415	22.794	4.66362		14.0212	23.5145	4.84075	15.1223	26.7258	5.66932	15.1108	22.6043	4.61618		36.1446	22.066	4.489	37.3374	26.0812	5.50519	36.0439	22.0454	4.48404
117.206	30.0428	6.55995	106.538	25.5472	5.36666	106.385	26.2338	5.54037		14.6525	26.9952	5.73639	15.7882	30.5205	6.69081	15.7596	26.0234	5.48526		37.7721	25.4864	5.35294	38.9814	29.8575	6.51369	37.6669	25.4648	5.34751
121.146	34.1005	7.70222	110.667	29.2742	6.35466	110.508	29.9815	6.54237		15.3123	30.7775	6.75752	16.4834	34.6094	7.84915	16.4362	29.7505	6.47881		39.4729	29.2251	6.34362	40.6978	33.9365	7.65997	39.3629	29.2029	6.33774
125.217	38.4343	8.98966	114.956	33.3058	7.47873	114.791	34.025	7.67951		16.0018	34.8479	7.91369	17.2092	38.9709	9.15347	17.1418	33.7738	7.60672		41.2502	33.2712	7.47145	42.4898	38.2972	8.95354	41.1353	33.2486	7.46516
129.426	43.0145	10.4305	119.411	37.6223	8.74848	119.24	38.3439	8.96098		16.7223	39.1848	9.21376	17.9669	43.5743	10.6119	17.8777	38.0736	8.87823		43.1076	37.6051	8.74619	44.3607	42.9096	10.4029	42.9876	37.5823	8.73952
133.776	47.8024	12.0318	124.039	42.1953	10.1726	123.861	42.9088	10.395		17.4752	43.7576	10.6655	18.758	48.3798	12.2311	18.6453	42.6211	10.3016		45.0486	42.1977	10.1766	46.314	47.7341	12.0152	44.9232	42.1752	10.1696
138.272	52.75	13.7988	128.847	46.9866	11.7584	128.662	47.6813	11.9886		18.2621	48.5274	12.2756	19.584	53.3385	14.0163	19.4457	47.3786	11.8839		47.0771	47.0105	11.7702	48.3532	52.7217	13.796	46.9459	46.9886	11.7629
142.92	57.8009	15.7349	133.84	51.9488	13.5116	133.648	52.6142	13.747		19.0844	53.4462	14.0488	20.4463	58.393	15.9706	20.2806	52.2993	13.6304		49.1968	51.9956	13.5327	50.4823	57.8146	15.7488	49.0598	51.9745	13.5253
147.724	62.8904	17.8416	139.028	57.0255	15.4363	138.828	57.6514	15.6737		19.9437	58.4578	15.9883	21.3466	63.4782	18.0952	21.1513	57.328	15.545		51.412	57.0955	15.4682	52.7051	62.9466	17.875	51.2688	57.0757	15.4607
152.689	67.9473	20.1176	144.416	62.152	17.5339	144.209	62.7291	17.7701		20.8417	63.4988	18.095	22.2865	68.5223	20.3886	22.0594	62.4014	17.6289		53.7269	62.2447	17.5782	55.0258	68.0447	20.1733	53.5773	62.2265	17.5707
157.821	72.8951	22.5594	150.013	67.2563	19.8038	149.798	67.7767	20.0353		21.7801	68.499	20.3677	23.2678	73.4485	22.8468	23.0064	67.4495	19.8815		56.1461	67.3701	19.8619	57.4487	73.0303	22.6401	55.9897	67.3537	19.8546
163.125	77.6539	25.1606	155.827	72.2607	22.2426	155.604	72.7184	22.4656		22.7608	73.3837	22.8024	24.2923	78.1767	25.4633	23.9941	72.3969	22.2993		58.6742	72.393	22.3159	59.9783	77.8214	25.2687	58.5108	72.3786	22.3088
168.608	82.1422	27.9121	161.867	77.0839	24.8442	161.634	77.4748	25.0548		23.7857	78.075	25.3927	25.362	82.6257	28.2287	25.0243	77.1646	24.8762		61.3162	77.2309	24.9339	62.6192	82.3344	28.0497	61.1454	77.2185	24.9272
174.275	86.2795	30.8022	168.14	81.6427	27.5996	167.899	81.9651	27.7942		24.8567	82.4936	28.1297	26.4787	86.7154	31.131	26.0986	81.672	27.6038		64.0771	81.7993	27.7067	65.3764	86.487	30.971	63.8986	81.7891	27.7006
180.133	89.9886	33.8166	174.657	85.8544	30.4972	174.406	86.1093	30.672		25.9759	86.5616	31.0016	27.6446	90.3693	34.1556	27.2191	85.8391	30.4705		66.9623	86.0147	30.6224	68.2551	90.2001	34.0177	66.7757	86.0067	30.6169
186.187	93.1978	36.9385	181.426	89.6396	33.5225	181.165	89.8304	33.6742		27.1456	90.2042	33.9944	28.8618	93.5167	37.2855	28.3876	89.5888	33.4624		69.9774	89.7967	33.6664	71.2605	93.4008	37.1725	69.7825	89.7907	33.6616
192.445	95.8433	40.149	188.458	92.9243	36.6587	188.187	93.0569	36.7842		28.3678	93.3523	37.0916	30.1327	96.095	40.5017	29.6064	92.8494	36.5632		73.1283	93.0707	36.8213	74.3982	96.0242	40.4159	72.9246	93.0665	36.8174
198.913	97.8716	43.4274	195.762	95.6424	39.8867	195.48	95.7253	39.9834		29.6452	95.9444	40.2748	31.4595	98.0519	43.7834	30.8775	95.5568	39.7544		76.421	95.7701	40.0677	77.6741	98.0163	43.7266	76.2082	95.7675	40.0647
205.599	99.2407	46.7517	203.349	97.738	43.1853	203.057	97.7815	43.2513		30.98	97.9288	43.5239	32.8447	99.347	47.1084	32.2031	97.6563	43.0157		79.8621	97.8388	43.3843	81.0942	99.335	47.0819	79.6396	97.8375	43.3823
212.509	99.922	50.0988	211.23	99.1674	46.5322	210.927	99.1835	46.5661		32.375	99.2654	46.8173	34.2909	99.9533	50.4538	33.5857	99.1052	46.3254		83.458	99.2333	46.7481	84.6649	99.9524	50.458	83.2256	99.2328	46.7471
219.652	99.9012	53.4452	219.417	99.9001	49.9038	219.102	99.902	49.9049		33.8327	99.9268	50.1326	35.8008	99.858	53.7959	35.0276	99.8732	49.6608		87.2159	99.9236	50.1353	88.3928	99.8553	53.8308	86.973	99.9235	50.1354
227.034	99.1788	56.7674	227.921	99.9205	53.2762	227.593	99.9221	53.2443		35.3561	99.8993	53.4471	37.3771	99.0631	57.1115	36.5314	99.9444	52.9986		91.143	99.8949	53.5216	92.2849	99.0458	57.1763	90.8891	99.8948	53.5227
234.665	97.7699	60.0424	236.754	99.2283	56.6251	236.414	99.2432	56.5611		36.9481	99.1835	56.7378	39.0229	97.5853	60.3776	38.0998	99.3173	56.3154		95.2469	99.1478	56.8825	96.3484	97.5412	60.4709	94.9816	99.1473	56.8846
242.552	95.704	63.2483	245.93	97.8382	59.9271	245.577	97.8797	59.8323		38.6118	97.7941	59.9823	40.7412	95.4554	63.5724	39.7355	98.005	59.5883		99.5356	97.6984	60.1943	100.591	95.3733	63.6924	99.2584	97.697	60.1974
250.705	93.0236	66.3643	255.461	95.7796	63.1597	255.095	95.8599	63.036		40.3503	95.7597	63.1594	42.5351	92.7172	66.6755	41.4414	96.0347	62.7955		104.017	95.5776	63.4342	105.02	92.5875	66.8197	103.728	95.575	63.4382
259.131	89.7831	69.3718	265.362	93.0957	66.3017	264.981	93.2253	66.1516		42.1672	93.1213	66.249	44.4079	89.4259	69.6685	43.2206	93.4469	65.9163		108.701	92.8303	66.581	109.644	89.2411	69.834	108.398	92.826	66.5858
267.841	86.0467	72.2541	275.647	89.8418	69.3338	275.251	90.029	69.1605		44.0659	89.9315	69.2327	46.3633	85.6465	72.535	45.0761	90.2939	68.9317		113.596	89.5134	69.6153	114.472	85.4013	72.7186	113.279	89.5072	69.6209
276.843	81.8865	74.9971	286.33	86.0833	72.2392	285.919	86.3344	72.0458		46.05	86.2525	72.0944	48.4048	81.4516	75.2611	47.0113	86.6381	71.8251		118.71	85.694	72.5202	119.512	81.143	75.4594	118.38	85.6858	72.5264
286.148	77.3799	77.5891	297.428	81.8939	75.0031	297.001	82.2124	74.7934		48.1235	82.1537	74.8201	50.5361	76.9189	77.8355	49.0296	82.5499	74.582		124.056	81.4475	75.2811	124.775	76.5463	78.0449	123.71	81.4372	75.2878
295.766	72.6078	80.0212	308.955	77.3528	77.6137	308.511	77.7398	77.3915		50.2904	77.7105	77.3983	52.7613	72.129	80.2496	51.1346	78.1053	77.1904		129.642	76.8545	77.8864	130.269	71.6943	80.4666	129.28	76.842	77.8934
305.707	67.6513	82.2874	320.929	72.5425	80.062	320.468	72.9964	79.8311		52.5548	73.001	79.8203	55.0845	67.1631	82.4975	53.3299	73.384	79.6411		135.479	71.9989	80.327	136.005	66.6702	82.7185	135.102	71.9843	80.3343
315.982	62.5904	84.384	333.368	67.5462	82.3417	332.889	68.0632	82.1058		54.9212	68.1042	82.0799	57.5099	62.1004	84.5759	55.6195	68.4667	81.9276		141.579	66.9648	82.597	141.993	61.5554	84.7976	141.185	66.9482	82.6044
326.602	57.5012	86.3101	346.288	62.4455	84.4493	345.791	63.0195	84.212		57.3942	63.098	84.1733	60.0422	57.0167	86.4842	58.0074	63.4328	84.046		147.954	61.8347	84.6931	148.245	56.427	86.7036	147.542	61.8163	84.7005
337.58	52.4548	88.0672	359.709	57.3183	86.3838	359.193	57.9416	86.1484		59.9785	58.057	86.0995	62.6859	51.982	88.224	60.4977	58.3586	85.995		154.616	56.6869	86.6146	154.773	51.3565	88.4383	154.185	56.667	86.622
348.926	47.5151	89.6588	373.65	52.2369	88.1467	373.114	52.9003	87.9164		62.6792	53.0505	87.8596	65.4461	47.0595	89.7991	63.0951	53.3155	87.7755		161.578	51.5938	88.3636	161.588	46.4077	90.0058	161.128	51.5726	88.3708
360.654	42.7382	91.0904	388.132	47.2665	89.742	387.575	47.9598	89.5192		65.5014	48.1416	89.4569	68.3278	42.3044	91.215	65.8039	48.368	89.3908		168.853	46.6204	89.9439	168.703	41.6363	91.4121	168.383	46.5985	89.9509
372.776	38.1715	92.369	403.175	42.464	91.1751	402.596	43.1767	90.9622		68.4508	43.3859	90.8963	71.3364	37.763	92.4788	68.629	43.5733	90.846		176.456	41.8235	91.3617	176.131	37.0886	92.6649	175.965	41.8009	91.3683
385.305	33.8533	93.503	418.801	37.8775	92.4535	418.199	38.5989	92.2522		71.5329	38.8305	92.1846	74.4774	33.4728	93.5991	71.5754	38.9797	92.1477		184.402	37.2502	92.6244	183.886	32.8017	93.7728	183.888	37.2275	92.6306
398.255	29.8126	94.5017	435.032	33.5454	93.5857	434.407	34.2651	93.3974		74.7538	34.5138	93.3297	77.7568	29.4618	94.5852	74.6483	34.627	93.3041		192.705	32.9383	93.7409	191.983	28.8031	94.7457	192.168	32.9157	93.7467
411.641	26.0698	95.3749	451.893	29.4969	94.5812	451.244	30.2051	94.4068		78.1198	30.4657	94.3405	81.1806	25.7497	95.447	77.8531	30.5455	94.3242		201.382	28.9161	94.7211	200.437	25.1113	95.5939	200.821	28.8939	94.7265
425.477	22.6368	96.1332	469.407	25.7521	95.4503	468.733	26.44	95.2905		81.6373	26.707	95.2266	84.7551	22.3474	96.195	81.1955	26.7569	95.2178		210.449	25.2024	95.5754	209.262	21.7363	96.3281	209.863	25.1809	95.5803
439.777	19.5177	96.787	487.6	22.3224	96.2037	486.899	22.9824	96.0586		85.3132	23.2506	95.998	88.487	19.2586	96.8395	84.6814	23.2746	95.9951		219.925	21.8076	96.3147	218.476	18.6805	96.9591	219.313	21.7871	96.3191
454.559	16.7102	97.3467	506.497	19.2114	96.8521	505.77	19.8373	96.7215		89.1546	20.1021	96.6649	92.3832	16.4804	97.3911	88.317	20.1041	96.6665		229.828	18.7344	96.9497	228.096	15.9397	97.4975	229.188	18.715	96.9537
469.837	14.2061	97.8226	526.128	16.4161	97.4061	525.372	17.0028	97.2898		93.169	17.2602	97.2376	96.451	14.0041	97.8598	92.1086	17.2442	97.2424		240.177	15.9785	97.4914	238.14	13.5038	97.9536	239.508	15.9604	97.4949
485.628	11.9923	98.2243	546.519	13.9276	97.8762	545.734	14.4714	97.7734		97.3642	14.7178	97.7259	100.698	11.8163	98.2553	96.063	14.6879	97.7329		250.991	13.5299	97.95	248.625	11.3585	98.3372	250.292	13.5132	97.9531
501.951	10.0524	98.5611	567.701	11.7319	98.2721	566.885	12.2308	98.1822		101.748	12.4635	98.1394	105.132	9.90047	98.5867	100.187	12.4232	98.1478		262.292	11.3742	98.3356	259.573	9.48574	98.6576	261.562	11.3589	98.3383
518.822	8.36715	98.8413	589.703	9.812	98.6033	588.856	10.2648	98.5253		106.33	10.4817	98.4871	109.761	8.23705	98.8624	104.489	10.4343	98.4962		274.103	9.49313	98.6574	271.002	7.86519	98.9233	273.339	9.47933	98.6597
536.26	6.91547	99.073	612.558	8.14773	98.8783	611.678	8.55458	98.8111		111.117	8.75432	98.7776	114.594	6.80505	99.0901	108.974	8.70263	98.7869		286.445	7.86618	98.924	282.935	6.47492	99.142	285.647	7.85382	98.926
554.284	5.67551	99.2631	636.299	6.7175	99.105	635.385	7.07944	99.0478		116.121	7.2612	99.0185	119.64	5.58258	99.277	113.653	7.20766	99.0276		299.343	6.47116	99.1434	295.393	5.29232	99.3208	298.509	6.46022	99.1451
572.914	4.62515	99.418	660.96	5.49884	99.2906	660.011	5.8177	99.2422		121.349	5.98123	99.2169	124.908	4.54759	99.4292	118.532	5.92782	99.2255		312.821	5.28525	99.3225	308.399	4.29482	99.4658	311.95	5.27565	99.324
592.17	3.74271	99.5434	686.577	4.46916	99.4414	685.591	4.74741	99.4008		126.813	4.89293	99.3793	130.408	3.67851	99.5523	123.621	4.84119	99.3872		326.907	4.28562	99.4678	321.979	3.46044	99.5827	325.996	4.27728	99.469
612.073	3.00735	99.6441	713.187	3.60639	99.5631	712.163	3.84693	99.5294		132.523	3.97507	99.5112	136.15	2.95464	99.6512	128.929	3.92615	99.5183		341.626	3.45005	99.5848	336.156	2.76824	99.6762	340.675	3.44288	99.5858
632.646	2.3995	99.7245	740.828	2.88943	99.6607	739.764	3.09545	99.6329		138.49	3.20712	99.6176	142.144	2.35658	99.73	134.464	3.16182	99.6239		357.009	2.75742	99.6782	350.958	2.19869	99.7505	356.014	2.7513	99.6791
653.909	1.90105	99.7882	769.54	2.29849	99.7382	768.435	2.47335	99.7155		144.726	2.56971	99.7028	148.403	1.86639	99.7925	140.237	2.52851	99.7084		373.084	2.18799	99.7524	366.411	1.73384	99.809	372.045	2.18282	99.7531
675.888	1.49557	99.8383	799.365	1.81537	99.7995	798.217	1.96245	99.7811		151.243	2.04479	99.7707	154.938	1.4678	99.8416	146.257	2.00794	99.7754		389.883	1.72366	99.8108	382.544	1.35751	99.8549	388.797	1.71933	99.8114
698.605	1.16831	99.8774	830.346	1.42357	99.8475	829.154	1.5462	99.8328		158.053	1.61588	99.8243	161.76	1.14624	99.88	152.536	1.5834	99.8283		407.438	1.3481	99.8565	399.389	1.05527	99.8905	406.303	1.34451	99.857
722.086	0.906251	99.9078	862.528	1.10838	99.885	861.289	1.20972	99.8732		165.17	1.26814	99.8663	168.882	0.888844	99.9097	159.085	1.23991	99.8697		425.784	1.04678	99.892	416.974	0.814462	99.918	424.598	1.04384	99.8924
746.356	0.698034	99.9312	895.957	0.856812	99.9139	894.67	0.939845	99.9046		172.607	0.988375	99.8991	176.319	0.684416	99.9326	165.915	0.96415	99.9019		444.956	0.806968	99.9194	435.334	0.624116	99.9391	443.717	0.804567	99.9196
771.441	0.533879	99.949	930.682	0.657622	99.9361	929.345	0.72507	99.9288		180.379	0.765019	99.9245	184.082	0.523309	99.9502	173.038	0.744486	99.9268		464.991	0.617619	99.9403	454.503	0.474839	99.9552	463.696	0.61568	99.9405
797.37	0.405459	99.9626	966.752	0.501139	99.953	965.364	0.555464	99.9474		188.501	0.588057	99.944	192.188	0.397319	99.9634	180.467	0.570854	99.9458		485.928	0.469299	99.9562	474.515	0.358686	99.9673	484.575	0.467746	99.9564
824.17	0.305767	99.9729	1004.22	0.379169	99.9658	1002.78	0.422556	99.9615		196.988	0.448914	99.9589	200.65	0.299547	99.9735	188.215	0.434661	99.9604		507.808	0.354033	99.9682	495.409	0.26901	99.9764	506.394	0.352799	99.9683
851.871	0.228966	99.9805	1043.14	0.284839	99.9754	1041.64	0.319201	99.9722		205.858	0.340332	99.9702	209.485	0.22425	99.981	196.295	0.32865	99.9713		530.673	0.265156	99.9772	517.223	0.200314	99.9831	529.195	0.264185	99.9773
880.504	0.170252	99.9862	1083.57	0.21245	99.9826	1082.01	0.239441	99.9802		215.128	0.256236	99.9787	218.709	0.166704	99.9866	204.723	0.246759	99.9796		554.568	0.197162	99.9839	539.997	0.148095	99.9881	553.024	0.196404	99.984
910.098	0.125704	99.9904	1125.57	0.157329	99.9879	1123.95	0.178354	99.9862		224.814	0.19159	99.9851	228.339	0.123055	99.9907	213.512	0.183979	99.9857		579.539	0.14555	99.9888	563.774	0.108707	99.9918	577.925	0.144963	99.9889
940.687	0.0921606	99.9935	1169.19	0.115678	99.9918	1167.51	0.131923	99.9906		234.937	0.142266	99.9898	238.393	0.0901984	99.9937	222.678	0.136214	99.9903		605.634	0.106675	99.9924	588.598	0.0792243	99.9945	603.947	0.106225	99.9925
972.305	0.0670934	99.9958	1214.5	0.084447	99.9946	1212.76	0.0968971	99.9938		245.515	0.104913	99.9933	248.89	0.065651	99.9959	232.239	0.100145	99.9936		632.904	0.0776211	99.9951	614.515	0.0573255	99.9964	631.141	0.0772781	99.9951
1004.98	0.0485012	99.9974	1261.58	0.0612083	99.9967	1259.76	0.0706729	99.9962		256.57	0.0768335	99.9958	259.849	0.047449	99.9975	242.209	0.0731135	99.996		661.402	0.0560739	99.997	641.573	0.0411836	99.9978	659.56	0.0558149	99.997
1038.76	0.0348148	99.9986	1310.47	0.0440482	99.9982	1308.59	0.0511856	99.9979		268.123	0.0558817	99.9977	271.291	0.0340531	99.9986	252.608	0.0530054	99.9978		691.183	0.0402167	99.9983	669.822	0.0293757	99.9988	689.258	0.0400227	99.9984
1073.68	0.024815	99.9994	1361.26	0.031473	99.9993	1359.31	0.0368124	99.9991		280.196	0.0403632	99.999	283.236	0.0242677	99.9994	263.453	0.0381593	99.9991		722.305	0.0286363	99.9993	699.316	0.0208036	99.9995	720.293	0.0284922	99.9993
1109.76	0.0175631	100	1414.02	0.0223275	100	1411.99	0.0262902	100		292.812	0.0289532	100	295.708	0.017173	100	274.763	0.0272796	100		754.828	0.0202437	100	730.108	0.0146277	100	752.726	0.0201376	100

## Sheet: Figure 3
Figure 3b
Control	SPc	Mancozeb	dsRNA	dsRNA/SPc	Cellobiose/SPc	cellobiose/SPc/dsRNA
1.04666	1.05161	0.36471	0.571406	0.461728	0.250739	0.252053
1.04784	1.01993	0.277618	0.517166	0.400495	0.283845	0.221203
1.02056	1.02528	0.0192615	0.766126	0.331447	0.591327	0.315454
source df SS MS F P				Use the Tukey method to group information
factor 6 2.1572 0.3595 27.42 0.000				N average group
error 14 0.1835 0.0131				Control-SPc 4 1.9842 A
total 20 2.3407				Control-H2O 4 1.6565 A B
				PiCut3 4 1.5858 A B
S = 0.1145 R-Sq = 92.16% R-Sq = 88.80%				Pihmp1 4 1.3790 B
				PiCut3+SPc 4 0.0000 C
				Pihmp1+SPc 4 0.0000 C
				Different letters above each bar indicate significant differences at P < 0.05 as determined by Tukey’s HSD test.
Figure 3c
Control	SPc	Mancozeb	dsRNA	dsRNA/SPc	Cellobiose/SPc	cellobiose/SPc/dsRNA
1.04666	1.05161	0.36471	0.571406	0.461728	0.250739	0.252053
1.04784	1.01993	0.277618	0.517166	0.400495	0.283845	0.221203
1.02056	1.02528	0.019261	0.766126	0.331447	0.591327	0.315454
source df SS MS F P				Use the Tukey method to group information
factor 6 2.1572 0.3595 27.42 0.000				N average group
error 14 0.1835 0.0131				Control 3 1.0384 A
total 20 2.3407				SPc 3 1.0323 A
				dsRNA 3 0.6182 B
S = 0.1145 R-Sq = 92.16% R-Sq = 88.80%				dsRNA/SPc 3 0.3979 B C
				Cellobiose/SPc 3 0.3753 B C
				cellobiose/SPc/dsRNA 3 0.2629 C
				Mancozeb 3 0.2205 C
				Different letters above each bar indicate significant differences at P < 0.05 as determined by Tukey’s HSD test.
Figure 3d
days	control
0	0	0	0	0	0	0	0	0		0	0	0	0	0	0
7			17.8161	22.3261	13.3333	22.2222	17.1202	19.5238	16.6667	18.9873	14.3791	2.4	2.31023	2.38095	3.367
14	29.3333	24.4599	18.8034	18.6135	14.7266	21.0391		12.5514	20.6937	16.3923	21.6049	24.3827	22.792	33.642	26.7901
19	18.573	19.4444	12.037	24.7277	14.0523	26.0349	25.2179	23.366	28.159	29.793	22.4946	25.9804	25.6536	34.9128	31.4815
21	33	36.0411	36.2027	35.7339	33.0247	31.4815	38.0808	32.4003	37.4001		26.1527	34.0476	38.7129	30.5305
23	64.0118	56.1403		51.16	42.0265	60.6667		53.2764		44.6551	38.9706				55.9229
25	75.969	71.8447	63.857	59.5357	73.494		61.6206	49.2899					65.3916	53.2434	53.5639
29		81.4501	87.5	62.4691	66.5911	81.5443			79.1023			94.4936	83.4625	63.8619	61.6334
days	Mancozeb
0	0	0	0		0	0	0	0	0	0	0	0	0	0	0
7	3.3411	7.40741	4.53216	6.46976	5.40936	6.22222	11.1934	13.9194	9.5826	7.38482	14.7436	2.47748	2.72331	4.7619
14	9.51343	7.90123	9.43563	8.14815	9.75309	6.97168	10.8642	10.4527	14.9785	13.1667	12.7256	9.4217	6.52557	20.0176	10.9568
19	4.95643	2.39651	4.73856	4.95643	11.1111	11.7647	22.4946	22.6579	15.8497	12.4183	13.9978	8.98693	12.3094	11.1111	6.31431
21	18.2358	13.6951	12.3205	14.1026	14.2741	12.6362	18.4839	14.0461	10.8889	11.2037	17.284	25.0617	8.20988	33.0247	14.9351
23		16.3698	14.3984	19.0016	20.2899	12.47	18	20	20.8	16.1236	16.2804	15.7531	26.4787	27.3743	20.7436
25	22.06	33.9114	33.292	38.9192	34.5848	20.078	26.6667	23.7222	24.0856	16.3786	31.3297	44.2834	37.9039		27.0617
29		35.706	35.3535	37.0698	36.8056	47.8733	19.6687	40.3794	31.8035	19.912	24.1975	31.746	37.0574	36.2996	37.7273
days	Cellobiose/SPc
0	0	0	0	0	0	0	0	0	0	0	0	0	0	0	0
7	7.44811	10.6667	5.55556	3.92512	7.30381	5.28587	7.22222	7.23514	4.38034	7.70975	10.9054	9.47177	7.5817	12.4767	11.9883
14	11.3855	6.41975	15.7407	5.8642	5.06823	11.3855	6.41975	15.7407	5.8642	5.06823	6.36277	4.05644	5.30138	4.48934	2.90123
19	10.2396	4.5207	8.93246	11.7102	11.3834	12.2004	10.6209	10.5664	9.74945	11.3834	12.4728	10.6209	10.5664	9.74945	13.045
21	15.8848	25.8533		22.2222	14.9383	27.8464		21.0905	26.4343	16.9312	17.284	23.9506	19.0586	16.7228	25.5461
23		34.9383	24.7737	18.6259	28.9649		25.9259	23.1824	24.1152	21.661	38.8117	38.4774	39.2593	15.2263	35.8907
25	47.2663	35.0617	39.0432	37.2017	37.6543	42.2497	36.9136	46.2222	33.6011	30.4167	23.3025	39.7209	37.8359	38.0864	41.3217
29	35.5379		38.786	34.0481	44.9588		33.0041	46.5986	47.6398	46.7372	48.9257		42.9747	38.9661
days	dsRNA/SPc
0	0	0	0	0	0	0	0	0	0	0	0	0	0	0	0
7	9.80981	1.84355	0.943396	2.55144	1.21951	0.970874	3.28639	2.60943	8.62999	0	4.5614	16.8148	11.4141	15.3472	14.0097
14	11.3855	6.41975	15.7407	5.8642	5.06823	11.3855	6.41975	15.7407	5.8642	5.06823	6.36277	4.05644	5.30138	4.48934	2.90123
19	9.20479	10.3486	10.0762	11.0566	6.10022	13.9434	10.2396	12.2549	8.82353	14.7059	9.96732	12.854	15.2505	13.0719	11.7266
21	16.8982	28.844	13.1111	21.3508	11.797	35.3535	11.8373	30.2469	20.6447	17.7232	11.4198	23.0864	20.7133	24.1216	17.2113
23	34.321	25.9259	29.2398	32.3977	24.0741	6.68724	18.5592	23.4568	20.6955	15.2896	9.94152	19.6616	14.9177		30.8642
25	30.3241	26.5474	18.6949	19.3732	25.4321	11.358	28.738	39.9863	25.345	32.428	30.6959	25.3968	30.5275	28.8889	15.3549
29	27.9202	37.5772	41.9753	38.9771	18.9594	34.9794	24.1358	24.1358	26.0905	23.9506	17.1193	51.4403	63.2479	36.2963
days	cellobiose/SPc/dsRNA
0	0	0	0	0	0	0	0	0	0	0	0	0	0	0
7	1.84195	18.174	12.428	9.43044	9.70626	9.7491	2.77778	2.28453	0	0.20202	3.72856	2.16049	0.969426	1.65242	2.09021
14			9.43044	9.70626	9.7491					3.72856	2.16049	0.969426	1.65242	2.09021
19	7.02614	9.58606	5.88235	9.42266	9.47712	3.48584	6.64488	1.08933	7.67974	4.41176
21	6.66667	8.95062			11.1111	5.26316	10.8586	7.40741	4.52675	2.65907	3.489	3.52734	7.12251	9.68661	8.7963
23	4.01235	7.02427	9.03184	10.391	17.2068	18.8066	13.0556	20.216	13.5076	14.7377	5.74549	4.62963	19.0995	14.3898	16.0556
25	20.0176	7.40741	11.6049	9.40171	7.16049	21.1052		24.1255	22.0539	24.4599	24.4928	13.5802	20.8577	23.6214	17.5523
29	31.5586	19.8903	17.9683	16.6667	17.445	32.0216	23.3392	20	16.3051	23.0453	14.6001	33.1018	24.6914	26.4184	21.1111
Figure 3e
Mancozeb	dsRNA/SPc	Cellobiose/SPc	cellobiose/SPc/dsRNA
49.261	56.4713	49.5622	72.7556
64.2207	50	42.7698	69.8129
53.0163	54	42.6024	68.4413
source df SS MS F P
factor 3 1000.6 333.5 14.52 0.001
error 8 183.7 23.0
total 11 1184.4
S = 4.792 R-Sq = 84.49% R-Sq = 78.67%
Use the Tukey method to group information
N average group
Cellobiose+dsRNA+SPc 3 70.337 A
Mancozeb 3 55.499 B
dsRNA+SPc 3 53.490 B
Cellobiose+SPc 3 44.978 B
Different letters above each bar indicate significant differences at P < 0.05 as determined by Tukey’s HSD test.
Figure 3f
control	Mancozeb	dsRNA/SPc	Cellobiose/SPc	Cellobiose/SPc/dsRNA
821.2	378.8	357.1	432.7	225.3
Baseline		control	Mancozeb	Cellobiose+SPc	dsRNA+SPc	Cellobiose+dsRNA+SPc
		0	0	0	0	0
Total Area
Std. Error		821.2	378.8	432.7	357.1	225.3
95% Confidence Interval		59.26	39.23	31.55	48.61	38.67
		705.1 to 937.4	301.9 to 455.7	370.9 to 494.6	261.8 to 452.4	149.5 to 301.1
Total Peak Area
Std. Error		821.2	378.8	432.7	357.1	225.3
95% Confidence Interval		59.26	39.23	31.55	48.61	38.67
		705.1 to 937.4	301.9 to 455.7	370.9 to 494.6	261.8 to 452.4	149.5 to 301.1
Number of Peaks
		1	1	1	1	1
Peak 1
First X
Last X		0	0	0	0	0
Peak X		29	29	29	29	29
Peak Y		29	29	29	29	29
Area		76.21	33.69	41.65	33.34	22.54
Std. Error		821.2	378.8	432.7	357.1	225.3
95% Confidence Interval		59.26	39.23	31.55	48.61	38.67
%Area		705.1 to 937.4	301.9 to 455.7	370.9 to 494.6	261.8 to 452.4	149.5 to 301.1
		100	100	100	100	100

## Sheet: Sup. Figure 1
Figure S1a					Figure S1b				Figure S1c
Figure S1d
	400			平均值	标准误	600			平均值	标准误	800			平均值	标准误
dsRNAPiCut3	93	63	88	81.3333	9.28	88	90	95	91	2.081	100	105	118.5	107.833	5.525
dsRNAPiCut3+SPc	132	136	151	139.667	5.783	127	137	117	127	5.773	132	145	141	139.333	3.844
	400	600	800
dsPiCut3	81.3333	91	107.833
dsPiCut3/SPc	139.667	127	139.333
Šídák's multiple comparisons test	Mean Diff.	95.00% CI of diff.	Below threshold?	Summary	Adjusted P Value
dsPiCut3 - dsPiCut3+SPc
400	-58.33	-81.10 to -35.57	Yes	***	<0.001
600	-36	-58.76 to -13.24	Yes	**	0.0027
800	-31.5	-54.26 to -8.738	Yes	**	0.0071
Test details	Mean 1	Mean 2	Mean Diff.	SE of diff.	N1
dsPiCut3 - dsPiCut3+SPc
400	81.33	139.7	-58.33	8.216	3
600	91	127	-36	8.216	3
800	107.8	139.3	-31.5	8.216	3

## Sheet: Sup. Figure 2
Figure S2a	Abs				Figure S2b
Wavelength (nm)	SPc	dseGFP	dseGFP/SPc		dseGFP	dseGFP/SPc
400	0.00285	0.00299	0.01038		1385702	1216918
401	0.00286	0.00294	0.01021		2329721	1467429
402	0.00287	0.0029	0.01004		2322705	1993562
403	0.00288	0.00287	0.00989
404	0.00289	0.00284	0.00976		Unpaired t test
405	0.0029	0.00282	0.00964		P value	0.3076
406	0.00291	0.00281	0.00954		P value summary	ns
407	0.00292	0.0028	0.00945		Significantly different (P < 0.05)?	No
408	0.00292	0.0028	0.00937		One- or two-tailed P value?	Two-tailed
409	0.00293	0.00281	0.00931		t, df	t=1.168, df=4
410	0.00294	0.00282	0.00926
411	0.00295	0.00287	0.00917
412	0.00296	0.00287	0.00912
413	0.00296	0.00295	0.0091
414	0.00297	0.00289	0.00912
415	0.00298	0.00291	0.00916
416	0.00298	0.00296	0.00924
417	0.00299	0.00303	0.00935
418	0.003	0.00311	0.00949
419	0.003	0.00322	0.00958
420	0.00301	0.00327	0.00966
421	0.00302	0.00342	0.00974
422	0.00302	0.00358	0.00974
423	0.00303	0.00367	0.00985
424	0.00303	0.0037	0.00992
425	0.00304	0.00381	0.01
426	0.00304	0.00392	0.01008
427	0.00305	0.00404	0.01015
428	0.00305	0.0041	0.0102
429	0.00306	0.00418	0.01024
430	0.00306	0.00427	0.01034
431	0.00307	0.00445	0.01045
432	0.00307	0.00457	0.01055
433	0.00307	0.00477	0.0106
434	0.00308	0.00489	0.01074
435	0.00308	0.00501	0.0108
436	0.00308	0.00516	0.01088
437	0.00309	0.00533	0.01092
438	0.00309	0.00545	0.01104
439	0.00309	0.0056	0.0111
440	0.00309	0.00577	0.01119
441	0.0031	0.00603	0.01127
442	0.0031	0.00617	0.01136
443	0.0031	0.00633	0.01147
444	0.0031	0.00657	0.01163
445	0.0031	0.00676	0.01182
446	0.0031	0.007	0.01205
447	0.00311	0.00725	0.01229
448	0.00311	0.0075	0.01248
449	0.00311	0.00783	0.0127
450	0.00311	0.00811	0.01294
451	0.00311	0.00842	0.01313
452	0.00311	0.00873	0.01334
453	0.00311	0.00903	0.01355
454	0.00311	0.00931	0.01384
455	0.00311	0.00949	0.01405
456	0.00311	0.00974	0.01426
457	0.00311	0.00998	0.01447
458	0.00311	0.01019	0.01477
459	0.0031	0.01046	0.015
460	0.0031	0.01065	0.01528
461	0.0031	0.01083	0.01555
462	0.0031	0.011	0.01574
463	0.0031	0.01122	0.01592
464	0.0031	0.01144	0.01617
465	0.00309	0.01162	0.01641
466	0.0031	0.0118	0.01663
467	0.0031	0.012	0.01678
468	0.00311	0.01214	0.0169
469	0.00311	0.01231	0.0171
470	0.00311	0.01248	0.01728
471	0.00311	0.01267	0.01739
472	0.00311	0.0129	0.01759
473	0.00311	0.0131	0.01781
474	0.00311	0.01335	0.01797
475	0.00311	0.01361	0.01811
476	0.00311	0.0139	0.01829
477	0.00311	0.01425	0.01857
478	0.0031	0.01457	0.01884
479	0.0031	0.01492	0.01916
480	0.0031	0.0153	0.01951
481	0.00309	0.01571	0.01982
482	0.00309	0.01616	0.02016
483	0.00308	0.01662	0.02058
484	0.00307	0.01714	0.02103
485	0.00306	0.01759	0.02147
486	0.00306	0.01797	0.02188
487	0.00305	0.01834	0.02226
488	0.00304	0.01869	0.02266
489	0.00303	0.019	0.02302
490	0.00302	0.01926	0.02331
491	0.00301	0.01944	0.02359
492	0.003	0.01952	0.02383
493	0.00299	0.01951	0.02409
494	0.00297	0.01942	0.02412
495	0.00296	0.01924	0.0242
496	0.00295	0.01896	0.0242
497	0.00294	0.01864	0.02412
498	0.00292	0.01821	0.02394
499	0.00291	0.01775	0.02373
500	0.00289	0.01726	0.02341
501	0.00288	0.01659	0.02298
502	0.00287	0.01593	0.02246
503	0.00285	0.01517	0.02187
504	0.00283	0.0144	0.02128
505	0.00282	0.01356	0.02055
506	0.0028	0.01264	0.01976
507	0.00279	0.0117	0.01887
508	0.00277	0.01085	0.01798
509	0.00276	0.00999	0.0171
510	0.00276	0.0091	0.01619
511	0.00275	0.00827	0.0153
512	0.00274	0.00743	0.01438
513	0.00273	0.00672	0.01366
514	0.00272	0.00602	0.01281
515	0.00271	0.00542	0.0121
516	0.00269	0.00488	0.01133
517	0.00268	0.00446	0.01071
518	0.00267	0.00406	0.0101
519	0.00265	0.0037	0.00953
520	0.00264	0.00337	0.00898
521	0.00262	0.00297	0.00847
522	0.0026	0.00264	0.00799
523	0.00258	0.00232	0.00768
524	0.00256	0.00207	0.00739
525	0.00254	0.00184	0.00703
526	0.00252	0.00159	0.00674
527	0.0025	0.0014	0.00644
528	0.00248	0.00134	0.00627
529	0.00246	0.00119	0.00607
530	0.00243	0.00107	0.00583
531	0.00242	0.000981693	0.00556
532	0.0024	0.000890814	0.00536
533	0.00238	0.000911409	0.00525
534	0.00235	0.000816934	0.00507
535	0.00234	0.000812684	0.00492
536	0.00232	0.000814972	0.00482
537	0.00229	0.000830337	0.00482
538	0.00227	0.00077509	0.00471
539	0.00224	0.000708401	0.00468
540	0.00221	0.00063354	0.00466
541	0.00217	0.000553776	0.00465
542	0.00214	0.000416476	0.0046
543	0.0021	0.000311867	0.00465
544	0.00207	0.000295848	0.0047
545	0.00204	0.000281465	0.00466
546	0.00201	0.000271984	0.00457
547	0.00197	0.000270677	0.00462
548	0.00194	0.000280811	0.00464
549	0.00191	0.00021543	0.00456
550	0.00188	0.00022066	0.00437
551	0.00186	0.000153645	0.00416
552	0.00183	0.000104609	0.00402
553	0.0018	0.000107878	0.00391
554	0.00178	0.000129127	0.00382
555	0.00175	0.000224256	0.00376
556	0.00173	0.000194508	0.00374
557	0.0017	0.00023864	0.00374
558	0.00168	0.000266427	0.00369
559	0.00166	0.000221968	0.00374
560	0.00164	0.00024812	0.00374
561	0.00162	0.000254658	0.0038
562	0.0016	0.000241582	0.00377
563	0.00158	0.000299117	0.00385
564	0.00157	0.000374632	0.00394
565	0.00155	0.00038117	0.00387
566	0.00153	0.000374632	0.00392
567	0.00152	0.000355018	0.00399
568	0.00151	0.000322328	0.00399
569	0.00149	0.000276561	0.00394
570	0.00148	0.000217718	0.00379
571	0.00147	0.000145799	0.00376
572	0.00146	6.08042e-05	0.00366
573	0.00146	5.29585e-05	0.00358
574	0.00145	6.96306e-05	0.00352
575	0.00144	2.3864e-05	0.00348
576	0.00144	-8.43413e-05	0.00346
577	0.00144	-2.19026e-05	0.00346
578	0.00143	-2.19026e-05	0.00354
579	0.00143	-2.84407e-05	0.00355
580	0.00143	4.87087e-05	0.00358
581	0.00143	6.66885e-05	0.00363
582	0.00143	2.54985e-05	0.00362
583	0.00144	1.20955e-05	0.00368
584	0.00144	7.91108e-05	0.00382
585	0.00145	0.000136319	0.00386
586	0.00146	0.00018372	0.00388
587	0.00146	0.000221314	0.00389
588	0.00147	0.000249101	0.00389
589	0.00148	0.00021118	0.00388
590	0.00148	0.000194508	0.00377
591	0.00148	0.000251716	0.00379
592	0.00149	0.000292579	0.00366
593	0.00149	0.000261196	0.00359
594	0.00149	0.000300425	0.00361
595	0.00149	0.000320039	0.00355
596	0.00149	0.000320039	0.00358
597	0.00149	0.000390651	0.00359
598	0.00148	0.000389016	0.00361
599	0.00147	0.000371036	0.00353
600	0.00147	0.000336711	0.0035
601	0.00147	0.000286041	0.00353
602	0.00147	0.000219026	0.00348
603	0.00147	0.000225891	0.00339
604	0.00147	0.000254005	0.00345
605	0.00147	0.000216411	0.00335
606	0.00147	0.000169009	0.00318
607	0.00148	0.000111801	0.00317
608	0.00148	-1.11147e-05	0.00303
609	0.00149	-5.68813e-05	0.00305
610	0.00149	-2.54985e-05	0.003
611	0.0015	3.04021e-05	0.00302
612	0.00151	2.3864e-05	0.00298
613	0.00152	1.07878e-05	0.00301
614	0.00154	2.54985e-05	0.00306
615	0.00155	6.79961e-05	0.00306
616	0.00156	0.000103956	0.00319
617	0.00158	0.000133377	0.00323
618	0.00159	0.00015626	0.00319
619	0.00161	0.000172605	0.00315
620	0.00163	0.000182413	0.00311
621	0.00165	0.000185682	0.00308
622	0.00167	0.000182413	0.00301
623	0.00169	0.000116705	0.00291
624	0.00171	0.000131415	0.00291
625	0.00173	0.000136319	0.00277
626	0.00176	0.000131415	0.00268
627	0.00178	0.000116705	0.00275
628	0.00181	9.2187e-05	0.00274
629	0.00183	0.000148088	0.00274
630	0.00186	0.00014155	0.00275
631	0.0019	7.25727e-05	0.00269
632	0.00194	2.81138e-05	0.0026
633	0.00198	6.08042e-05	0.00267
634	0.00202	8.04184e-05	0.00273
635	0.00205	0.000177182	0.00272
636	0.00209	0.000208238	0.00273
637	0.00213	0.000229487	0.00273
638	0.00217	0.000185028	0.00268
639	0.00221	0.000161818	0.00268
640	0.00224	0.000212488	0.00262
641	0.00226	0.000246813	0.00258
642	0.00229	0.000208892	0.00256
643	0.00231	0.000241582	0.00249
644	0.00233	0.000288983	0.00249
645	0.00236	0.000351095	0.00251
646	0.00238	0.000393593	0.00262
647	0.0024	0.000416476	0.00271
648	0.00242	0.000419745	0.00271
649	0.00243	0.0004034	0.00267
650	0.00245	0.00036744	0.00268
651	0.00247	0.000311867	0.0026
652	0.00248	0.000326904	0.00258
653	0.00249	0.000359922	0.00264
654	0.00251	0.000323962	0.00257
655	0.00252	0.000274926	0.00247
656	0.00253	0.000212815	0.00244
657	0.00254	0.000137627	0.00247
658	0.00255	4.93625e-05	0.00229
659	0.00255	3.82478e-05	0.00217
660	0.00256	-4.24975e-06	0.00198
661	0.00256	-2.22295e-05	0.0019
662	0.00258	-5.00163e-05	0.00191
663	0.00259	2.61523e-06	0.00188
664	0.0026	-6.30925e-05	0.00196
665	0.00261	4.18437e-05	0.00205
666	0.00261	2.84407e-05	0.00211
667	0.00262	3.95554e-05	0.00214
668	0.00262	7.19189e-05	0.00213
669	0.00262	0.000178163	0.00222
670	0.00262	0.000268061	0.00232
671	0.00262	0.000341615	0.00247
672	0.00263	0.000398823	0.0026
673	0.00263	0.000439686	0.0027
674	0.00264	0.000408303	0.00272
675	0.00264	0.000447532	0.00279
676	0.00264	0.000411246	0.00277
677	0.00264	0.000442301	0.00292
678	0.00263	0.000450474	0.00277
679	0.00262	0.000435763	0.00268
680	0.00261	0.000398169	0.00253
681	0.00259	0.000427918	0.00247
682	0.00259	0.000382151	0.0025
683	0.00259	0.00026087	0.00244
684	0.00259	0.00015103	0.00239
685	0.00258	0.000195489	0.00239
686	0.00257	0.000161164	0.00221
687	0.00257	0.000194181	0.00224
688	0.00256	0.000186008	0.00213
689	0.00255	0.000282772	0.00221
690	0.00254	0.00030729	0.00219
691	0.00253	0.000315463	0.00233
692	0.00252	0.00030729	0.00232
693	0.00251	0.000282772	0.00229
694	0.00249	0.000241909	0.00219
695	0.00248	0.000274926	0.00231
696	0.00247	0.000238967	0.00228
697	0.00245	0.000280157	0.00227
698	0.00244	0.000255639	0.0021
699	0.00242	0.000165414	0.00209
700	0.0024	9.64367e-05	0.002
701	0.00239	0.00010134	0.00198
702	0.00237	8.98987e-05	0.00206
703	0.00235	6.21118e-05	0.00208
704	0.00233	5.23047e-05	0.00203
705	0.00231	9.48022e-05	0.00209
706	0.00229	0.00015528	0.00214
707	0.00227	0.000199412	0.00224
708	0.00225	0.000227198	0.00223
709	0.00223	0.000328866	0.00233
710	0.0022	0.000361556	0.00227
711	0.00218	0.00038117	0.00231
712	0.00216	0.000331808	0.00225
713	0.00213	0.000300425	0.00216
714	0.00211	0.000339653	0.00212
715	0.00208	0.000359268	0.00214
716	0.00205	0.000359268	0.002
717	0.00202	0.000339653	0.00188
718	0.002	0.000300425	0.00172
719	0.00197	0.000241582	0.00167
720	0.00194	0.00019745	0.00139
721	0.00191	0.000202354	0.00142
722	0.00188	0.000166067	0.00141
723	0.00185	0.000197123	0.00136
724	0.00181	0.000205296	0.00144
725	0.00178	0.000280811	0.0014
726	0.00175	0.000371036	0.00152
727	0.00171	0.000389016	0.00151
728	0.00168	0.000390651	0.00153
729	0.00164	0.00037594	0.00158
730	0.00161	0.000344884	0.00172
731	0.00157	0.000297483	0.00176
732	0.00153	0.000233737	0.00183
733	0.00149	0.000243871	0.00188
734	0.00145	0.000275253	0.00186
735	0.00141	0.000240928	0.00176
736	0.00137	0.000140896	0.00169
737	0.00133	6.21118e-05	0.00161
738	0.00129	1.30762e-06	0.00169
739	0.00125	-4.47859e-05	0.00205
740	0.00121	-7.94377e-05	0.00221
741	0.00116	-4.99985e-05	0.00226
742	0.00112	4.55288e-06	0.0023
743	0.00107	8.42165e-05	0.00235
744	0.00103	0.000188992	0.00239
745	0.000982121	0.00031888	0.00244
746	0.000935269	0.00047388	0.00248
747	0.000887755	0.000653993	0.00252
748	0.000839578	0.000859217	0.00256
749	0.000790738	0.00109	0.0026
750	0.000741235	0.00135	0.00264

## Sheet: Sup. Figure 3
Figure S3				source df SS MS F P					Use the Tukey method to group information
control	dsPiCut3	dsPiCut3/SPc		factor 2 36381097 18190549 3280.83 0.000					N average group
1	2643.97	4291.32		error 9 49900 5544					dsPiCut3/SPc 4 4243.5 A
1	2539.8	4243.61		total 11 36430998					dsPiCut3 4 2501.7 B
1	2356.65	4254.73							control 4 1.0 C
1	2466.48	4184.21		S = 74.46 R-Sq = 99.86% R-Sq = 99.83%					Different letters above each bar indicate significant differences at P < 0.05 as determined by Tukey’s HSD test.

## Sheet: Sup. Figure 4
Figure S4
control	dsPihmp1		control	dsPiCut3
1.03257	0.375312		1.04354	0.275736
0.965188	0.15086		0.961194	0.304643
1.06176	0.386737		0.990333	0.44843
			1.0787	0.594198
Unpaired t test			Unpaired t test
P value	0.0065		P value	0.0061
P value summary	**		P value summary	**
Significantly different (P < 0.05)?	Yes		Significantly different (P < 0.05)?	Yes
One- or two-tailed P value?	Two-tailed		One- or two-tailed P value?	Two-tailed
t, df	t=6.792, df=3		t, df	t=5.290, df=4
How big is the difference?			How big is the difference?
Mean of column A	0.9989		Mean of column A	1.002
Mean of column B	0.3043		Mean of column B	0.4058
Difference between means (B - A) ± SEM	-0.6946 ± 0.1023		Difference between means (B - A) ± SEM	-0.5966 ± 0.1128
95% confidence interval	-1.020 to -0.3691		95% confidence interval	-0.9098 to -0.2835
R squared (eta squared)	0.9389		R squared (eta squared)	0.8749

## Sheet: Sup. Figure 5
Figure S5c
group	Water			dseGFP			dsPihmp1+Picut3			dsPihmp1+Picut3/SPc
PiHmp1	1	1	1	0.872856	1.13562	1.11	0.66	0.74	0.71	0.38	0.48	0.42
PiCut3	1	1	1	1.00941	0.947093	0.98	0.61	0.74	0.61	0.4	0.31	0.35
source df SS MS F P				Use the Tukey method to group information
factor 3 0.73754 0.24585 39.09 0.000				N average group
error 8 0.05031 0.00629				dseGFP 2 1.03949 A
total 11 0.78785				Water 2 1.0000 A
				dshm+Cut 2 0.70333 B
S = 0.07930 R-Sq = 93.61% R-Sq = 91.22%				dshm+Cut+SPc 2 0.42667 C
				Different letters above each bar indicate significant differences at P < 0.05 as determined by Tukey’s HSD test.
source df SS MS F P				Use the Tukey method to group information
factor 3 0.83582 0.27861 152.56 0.000				N average group
error 8 0.01461 0.00183				Water 2 1.00000 A
total 11 0.85043				dseGFP 2 0.97883 A
				dshm+Cut 2 0.67000 B
S = 0.04273 R-Sq = 98.28% R-Sq = 97.64%				dshm+Cut+SPc 2 0.35333 C
				Different letters above each bar indicate significant differences at P < 0.05 as determined by Tukey’s HSD test.
Figure S5e
Day	Control			SPc			dsRNA			dsRNA/SPc
0	0	0	0	0	0	0	0	0	0	0	0	0
1	0	0	0	0	0	0	0	0	0	0	0	0
2	0.071	0.08	0.071	0.08	0.071	0.071	0.071	0.106	0.142	0	0	0
3	0.228	0.183	0.2	0.228	0.175	0.142	0.275	0.142	0.283	0	0	0
4	0.325	0.378	0.3	0.352	0.328	0.31	0.319	0.461	0.425	0	0	0
5	0.52	0.545	0.567	0.486	0.586	0.515	0.497	0.447	0.427	0.038	0.048	0.05
6	1.461	1.315	1.381	1.597	1.687	1.637	1.59	1.688	1.775	0.322	0.231	0.131

## Sheet: Sup. Figure 6
Figure S6a
	cellobiose			cellobiose/Spc
EPSIN	0.993906	0.960286	1.04917	1.33333	1.36896	1.4302
VPS36	1.04287	0.956897		1.51771		1.66309
Source of Variation	% of total variation	P value	P value summary	Significant?
Interaction	4.502	0.0368	*	Yes
Row Factor	4.398	0.0384	*	Yes
Column Factor	91.78	<0.001	***	Yes
ANOVA table	SS (Type III)	DF	MS	F (DFn, DFd)	P value
Interaction	0.02751	1	0.02751	F (1, 6) = 7.149	P=0.0368
Row Factor	0.02688	1	0.02688	F (1, 6) = 6.984	P=0.0384
Column Factor	0.5609	1	0.5609	F (1, 6) = 145.7	P<0.0001
Residual	0.02309	6	0.003849
Figure S6b
	cellobiose			cellobiose/Spc
PR1	0.992172	1.09797	0.921203	4.66503	4.56488	4.35696
PPO	1.06933	0.979554	0.959436	2.83657	2.04775	2.0912
WRKY1	0.777262	0.778885	1.65913	804.082	988.603	758.174
PIT5	1.08704	0.981971		2.33847	2.12091	2.30278
Source of Variation	% of total variation	P value	P value summary	Significant?
Interaction	41.59	<0.001	***	Yes
Row Factor	41.6	<0.001	***	Yes
Column Factor	13.54	<0.001	***	Yes
ANOVA table	SS (Type III)	DF	MS	F (DFn, DFd)	P value
Interaction	793183	3	264394	F (3, 15) = 133.3	P<0.0001
Row Factor	793406	3	264469	F (3, 15) = 133.3	P<0.0001
Column Factor	258179	1	258179	F (1, 15) = 130.2	P<0.0001
Residual	29752	15	1983
Figure S6c
	cellobiose			cellobiose/Spc
Coum	0.929794	1.03338	1.03713	1.83018	2.50305	2.43273
EPic	1.0294	1.15187	0.841863	24.0936	23.1154	21.1677
Source of Variation	% of total variation	P value	P value summary	Significant?
Interaction	30.52	<0.001	***	Yes
Row Factor	30.57	<0.001	***	Yes
Column Factor	38.45	<0.001	***	Yes
ANOVA table	SS	DF	MS	F (DFn, DFd)	P value
Interaction	316.1	1	316.1	F (1, 8) = 530.5	P<0.0001
Row Factor	316.6	1	316.6	F (1, 8) = 531.3	P<0.0001
Column Factor	398.1	1	398.1	F (1, 8) = 668.2	P<0.0001
Residual	4.767	8	0.5958
Figure S6d
										Coumarin
											Content（ppm）	Area
										1	1000	26519259
										2	500	21927749
										3	100	14480763
										4	50	7244622
										5	10	1433299
										6	5	676767
										7	1	108373
ck	cellobiose			cellobiose/SPc
6601140	6727614	126474	1.09456	7086909	485769	3.56874
6601140	7071498	470358	3.46261	7253917	652777	4.71879
6601140	7024355	423215	3.13798	7534265	933125	6.64932
Theoretical mean	0	0
Actual mean	2.565	4.979
Number of values	3	3
One sample t test
t, df	t=3.461, df=2	t=5.540, df=2
P value (two tailed)	0.0743	0.0311
P value summary	ns	*
Significant (alpha=0.05)?	No	Yes
How big is the discrepancy?
Discrepancy	2.565	4.979
SD of discrepancy	1.284	1.557
SEM of discrepancy	0.7412	0.8988
95% confidence interval	-0.6240 to 5.754	1.112 to 8.846
R squared (partial eta squared)	0.8569	0.9388

## Sheet: Sup. Figure 7
Figure S7
PR1					source df SS MS F P				Use the Tukey method to group information
H2O	SPc	cellobiose	cellobiose/SPc		factor 3 26.5705 8.8568 611.55 0.000				N average group
1	1.30363	1.126	4.66503		error 8 0.1159 0.0145				cellobiose/SPc 3 4.5290 A
1	1.13941	1.24387	4.56488		total 11 26.6864				SPc 3 1.1477 B
1	0.999949	1.04362	4.35696						cellobiose 3 1.1378 B
					S = 0.1203 R-Sq = 99.57% R-Sq = 99.40%				H2O 3 1.0000 B
									Different letters above each bar indicate significant differences at P < 0.05 as determined by Tukey’s HSD test.
WRKY1					source df SS MS F P				Use the Tukey method to group information
H2O	SPc	cellobiose	cellobiose/SPc		factor 3 1622170 540723 145.39 0.000				N average group
1	1.32595	1.10165	804.082		error 8 29752 3719				cellobiose/SPc 3 850.3 A
1	1.21557	1.10151	988.603		total 11 1651922				cellobiose 3 1.5 B
1	0.622524	2.34636	758.174						SPc 3 1.1 B
					S = 60.98 R-Sq = 98.20% R-Sq = 97.52%				H2O 3 1.0 B
									Different letters above each bar indicate significant differences at P < 0.05 as determined by Tukey’s HSD test.
PPO
H2O	SPc	cellobiose	cellobiose/SPc		source df SS MS F P				Use the Tukey method to group information
1	1.21882	1.06933	2.83657		factor 3 3.9088 1.3029 20.26 0.000				N average group
1	0.753884	0.979554	2.04775		error 8 0.5145 0.0643				cellobiose/SPc 3 2.3252 A
1	1.08411	0.959436	2.0912		total 11 4.4233				SPc 3 1.0189 B
									cellobiose 3 1.0028 B
					S = 0.2536 R-Sq = 88.37% R-Sq = 84.01%				H2O 3 1.0000 B
									Different letters above each bar indicate significant differences at P < 0.05 as determined by Tukey’s HSD test.
PTI5					source df SS MS F P				Use the Tukey method to group information
H2O	SPc	cellobiose	cellobiose/SPc		factor 3 2.9741 0.9914 21.42 0.000				N average group
1	1.20996	1.14283	2.33847		error 8 0.3703 0.0463				cellobiose/SPc 3 2.2541 A
1	1.08704	1.90582	2.12091		total 11 3.3444				cellobiose 3 1.5901 B
1	0.981971	1.7216	2.30278						SPc 3 1.0930 B C
					S = 0.2151 R-Sq = 88.93% R-Sq = 84.78%				H2O 3 1.0000 C
									Different letters above each bar indicate significant differences at P < 0.05 as determined by Tukey’s HSD test.

[truncated: 3 more sheets: Sup. Figure 8, Sup. Figure 9, Sup. Table 2]
